# Supplementary material for: OGT Protein Interaction Network (OGT-PIN): A Curated Database of Experimentally Identified Interaction Proteins of OGT
Source: Int J Mol Sci. 2021 Sep 6;22(17):9620. doi: 10.3390/ijms22179620 (PMC8431785; doi:10.3390/ijms22179620)
Supplement: Supplementary file 1 [file ijms-22-09620-s001.zip]

Archive with 2 entries (2 files):
- Supplementary Figures.pdf
- Supplementary Table S1.xlsx
