# Supplementary material for: OGT Protein Interaction Network (OGT-PIN): A Curated Database of Experimentally Identified Interaction Proteins of OGT
Source: Int J Mol Sci. 2021 Sep 6;22(17):9620. doi: 10.3390/ijms22179620 (PMC8431785; doi:10.3390/ijms22179620)
Supplement: Supplementary file 1 [file ijms-22-09620-s001.zip › Supplementary Table S1.xlsx]

## Sheet: OGT-PIN dataset
id	uniprot id_a	gene_name_a	ncbi_taxonomy identifier_b	uniprot id_b	gene_name_b	protein_name_b	alt_id_b	detection_method	pmid	analytical_throughput	source	curator_comments	Meeting IMEx criteria	High-stringency interactor
1	O15294	OGT	Homo sapiens (Human)	Q9H1M0	NUP62CL	Nucleoporin-62 C-terminal-like protein	refseq:NP_060151	two hybrid	16189514	High throughput	BioGRID		Yes	Yes
2	O15294	OGT	Homo sapiens (Human)	O43427	FIBP	Acidic fibroblast growth factor intracellular-binding protein	refseq:NP_004205|refseq:NP_942600	affinity chromatography technology	17353931	High throughput	BioGRID	A quantitaitve score of 0.396 was provided by the original authors	Yes	Yes
3	O15294	OGT	Homo sapiens (Human)	P24941	CDK2	Cyclin-dependent kinase 2	refseq:NP_001277159|refseq:NP_001789|refseq:NP_439892	affinity chromatography technology	17353931	High throughput	BioGRID	A quantitaitve score of 0.339 was provided by the original authors	Yes	Yes
4	O15294	OGT	Homo sapiens (Human)	Q9P2S5	WRAP73	WD repeat-containing protein WRAP73	refseq:NP_060288	affinity chromatography technology	17353931	High throughput	BioGRID	A quantitaitve score of 0.3 was provided by the original authors	Yes	Yes
5	O15294	OGT	Homo sapiens (Human)	Q9UPV9	TRAK1	Trafficking kinesin-binding protein 1	refseq:NP_001036111|refseq:NP_001252537|refseq:NP_001252539|refseq:NP_055780	pull down	12724313	Low throughput	BioGRID		Yes	Yes
6	O15294	OGT	Homo sapiens (Human)	P51610	HCFC1	Host cell factor 1	refseq:NP_005325|refseq:XP_006724879	affinity chromatography technology	12670868	Low throughput	BioGRID		Yes	Yes
7	Q8CGY8	OGT	Mus musculus (Mouse)	Q7TMY8	Huwe1	E3 ubiquitin-protein ligase HUWE1	refseq:NP_067498	two hybrid	28671696	High throughput	BioGRID		Yes	Yes
8	Q8CGY8	OGT	Mus musculus (Mouse)	Q61539	Esrrb	Steroid hormone receptor ERR2	refseq:NP_001152972|refseq:NP_036064	affinity chromatography technology	26206133	High throughput	BioGRID		Yes	Yes
9	Q8CGY8	OGT	Mus musculus (Mouse)	Q8C0J2	Atg16l1	Autophagy-related protein 16-1	refseq:NP_001192320|refseq:NP_084122	affinity chromatography technology	30196744	High throughput	BioGRID		Yes	Yes
10	O15294	OGT	Homo sapiens (Human)	Q96ST3	SIN3A	Paired amphipathic helix protein Sin3a	refseq:NP_001138829|refseq:NP_001138830|refseq:NP_056292|refseq:XP_006720528|refseq:XP_006720529|refseq:XP_006720530	pull down	12150998	Low throughput	BioGRID		Yes	Yes
11	O15294	OGT	Homo sapiens (Human)	Q96ST3	SIN3A	Paired amphipathic helix protein Sin3a	refseq:NP_001138829|refseq:NP_001138830|refseq:NP_056292|refseq:XP_006720528|refseq:XP_006720529|refseq:XP_006720530	two hybrid	12150998	Low throughput	BioGRID		Yes	Yes
12	O15294	OGT	Homo sapiens (Human)	Q96ST3	SIN3A	Paired amphipathic helix protein Sin3a	refseq:NP_001138829|refseq:NP_001138830|refseq:NP_056292|refseq:XP_006720528|refseq:XP_006720529|refseq:XP_006720530	affinity chromatography technology	12150998	Low throughput	BioGRID		Yes	Yes
13	O15294	OGT	Homo sapiens (Human)	Q92560	BAP1	Ubiquitin carboxyl-terminal hydrolase BAP1	refseq:NP_004647	affinity chromatography technology	19615732	High throughput	BioGRID	A quantitaitve score of 15.67 was provided by the original authors	Yes	Yes
14	O15294	OGT	Homo sapiens (Human)	Q9Y297	BTRC	F-box/WD repeat-containing protein 1A	refseq:NP_003930|refseq:NP_378663	affinity chromatography technology	19615732	High throughput	BioGRID	A quantitative score of 3.68 was provided by the originial authors	Yes	Yes
15	O15294	OGT	Homo sapiens (Human)	Q9UKB1	FBXW11	F-box/WD repeat-containing protein 11	refseq:NP_036432|refseq:NP_387448|refseq:NP_387449	affinity chromatography technology	19615732	High throughput	BioGRID	A quantitative score of 5.1 was provided by the originial authors	Yes	Yes
16	O15294	OGT	Homo sapiens (Human)	Q8WTV1	THAP3	THAP domain-containing protein 3	refseq:NP_001182681|refseq:NP_001182682|refseq:NP_612359|refseq:XP_005263589	affinity chromatography technology	20200153	Low throughput	BioGRID		Yes	Yes
17	O15294	OGT	Homo sapiens (Human)	Q9NVV9	THAP1	THAP domain-containing protein 1	refseq:NP_060575|refseq:NP_945354	affinity chromatography technology	20200153	Low throughput	BioGRID		Yes	Yes
18	O15294	OGT	Homo sapiens (Human)	P51610	HCFC1	Host cell factor 1	refseq:NP_005325|refseq:XP_006724879	affinity chromatography technology	20200153	Low throughput	BioGRID		Yes	Yes
19	O15294	OGT	Homo sapiens (Human)	Q9UBL3	ASH2L	Set1/Ash2 histone methyltransferase complex subunit ASH2	refseq:NP_001098684|refseq:NP_001248761|refseq:NP_004665	affinity chromatography technology	31076518	High throughput	BioGRID		Yes	Yes
20	O15294	OGT	Homo sapiens (Human)	Q15291	RBBP5	Retinoblastoma-binding protein 5	refseq:NP_001180201|refseq:NP_001180202|refseq:NP_005048	affinity chromatography technology	31076518	High throughput	BioGRID		Yes	Yes
21	O15294	OGT	Homo sapiens (Human)	O15047	SETD1A	Histone-lysine N-methyltransferase SETD1A	refseq:NP_055527|refseq:XP_005255780|refseq:XP_006721169|refseq:XP_016879398	affinity chromatography technology	31076518	High throughput	BioGRID		Yes	Yes
22	O15294	OGT	Homo sapiens (Human)	Q9P2N6	KANSL3	KAT8 regulatory NSL complex subunit 3	refseq:NP_001108488|refseq:XP_005264041	affinity chromatography technology	31881804	Low throughput	BioGRID		Yes	Yes
23	O15294	OGT	Homo sapiens (Human)	Q15796	SMAD2	Mothers against decapentaplegic homolog 2	refseq:NP_001003652|refseq:NP_005892|refseq:XP_005258316|refseq:XP_006722514|refseq:XP_016881234|refseq:XP_016881235	affinity chromatography technology	27703004	High throughput	BioGRID		Yes	Yes
24	Q8CGY8	OGT	Mus musculus (Mouse)	Q7TMY8	Huwe1	E3 ubiquitin-protein ligase HUWE1	refseq:NP_067498	biochemical	32325033	High throughput	BioGRID		Yes	Yes
25	Q8CGY8	OGT	Mus musculus (Mouse)	Q8BFQ4	Wdr82	WD repeat-containing protein 82	refseq:NP_084172	pull down	32325033	High throughput	BioGRID		Yes	Yes
26	Q8CGY8	OGT	Mus musculus (Mouse)	Q9D2P4	Urm1	Ubiquitin-related modifier 1	refseq:NP_080891	pull down	32325033	High throughput	BioGRID		Yes	Yes
27	O15294	OGT	Homo sapiens (Human)	O60502	OGA	Protein O-GlcNAcase	refseq:NP_001135906|refseq:NP_036347	affinity chromatography technology	16505006	Low throughput	BioGRID		Yes	Yes
28	O15294	OGT	Homo sapiens (Human)	O60502	OGA	Protein O-GlcNAcase	refseq:NP_001135906|refseq:NP_036347	pull down	16505006	Low throughput	BioGRID		Yes	Yes
29	O15294	OGT	Homo sapiens (Human)	Q96ST3	SIN3A	Paired amphipathic helix protein Sin3a	refseq:NP_001138829|refseq:NP_001138830|refseq:NP_056292|refseq:XP_006720528|refseq:XP_006720529|refseq:XP_006720530	affinity chromatography technology	16505006	Low throughput	BioGRID		Yes	Yes
30	O15294	OGT	Homo sapiens (Human)	Q8TEE9	SAP25	Histone deacetylase complex subunit SAP25	refseq:NP_001335606	affinity chromatography technology	16449650	High throughput	BioGRID		Yes	Yes
31	O15294	OGT	Homo sapiens (Human)	P37198	NUP62	Nuclear pore glycoprotein p62	refseq:NP_001180286|refseq:NP_036478|refseq:NP_057637|refseq:NP_714940|refseq:NP_714941	affinity chromatography technology	16434389	Low throughput	BioGRID		Yes	Yes
32	O15294	OGT	Homo sapiens (Human)	O60502	OGA	Protein O-GlcNAcase	refseq:NP_001135906|refseq:NP_036347	affinity chromatography technology	16434389	Low throughput	BioGRID		Yes	Yes
33	O15294	OGT	Homo sapiens (Human)	P68400	CSNK2A1	Casein kinase II subunit alpha	refseq:NP_001886|refseq:NP_808227|refseq:NP_808228	affinity chromatography technology	16434389	Low throughput	BioGRID		Yes	Yes
34	O15294	OGT	Homo sapiens (Human)	P10636	MAPT	Microtubule-associated protein tau	refseq:NP_001116538|refseq:NP_001116539|refseq:NP_001190181|refseq:NP_005901|refseq:NP_058518|refseq:NP_058519|refseq:NP_058525	affinity chromatography technology	16434389	Low throughput	BioGRID		Yes	Yes
35	O15294	OGT	Homo sapiens (Human)	P07947	YES1	Tyrosine-protein kinase Yes	refseq:NP_005424|refseq:XP_016881449	affinity chromatography technology	16434389	Low throughput	BioGRID		Yes	Yes
36	O15294	OGT	Homo sapiens (Human)	Q9H7Z6	KAT8	Histone acetyltransferase KAT8	refseq:NP_115564|refseq:NP_892003	affinity chromatography technology	20479123	Low throughput	BioGRID		Yes	Yes
37	O15294	OGT	Homo sapiens (Human)	P51610	HCFC1	Host cell factor 1	refseq:NP_005325|refseq:XP_006724879	affinity chromatography technology	21285374	Low throughput	BioGRID		Yes	Yes
38	O15294	OGT	Homo sapiens (Human)	P10809	HSPD1	60 kDa heat shock protein, mitochondrial	refseq:NP_002147|refseq:NP_955472	affinity chromatography technology	30021884	High throughput	BioGRID		Yes	Yes
39	O15294	OGT	Homo sapiens (Human)	Q9UQL6	HDAC5	Histone deacetylase 5	refseq:NP_001015053|refseq:NP_005465|refseq:XP_005256963	biochemical	21081666	Low throughput	BioGRID		Yes	Yes
40	O15294	OGT	Homo sapiens (Human)	Q6N021	TET2	Methylcytosine dioxygenase TET2	refseq:NP_001120680|refseq:NP_060098|refseq:XP_005263139	affinity chromatography technology	30404004	Low throughput	BioGRID		Yes	Yes
41	O15294	OGT	Homo sapiens (Human)	Q8TAD8	SNIP1	Smad nuclear-interacting protein 1	refseq:NP_078976	affinity chromatography technology	30404004	High throughput	BioGRID		Yes	Yes
42	O15294	OGT	Severe acute respiratory syndrome coronavirus 2 (2019-nCoV) (SARS-CoV-2)	P0DTD1	rep	Replicase polyprotein 1ab	refseq:YP_009724389	affinity chromatography technology	10.1101/2020.08.28.272955	High throughput	BioGRID	This is from the preprint paper entitled 'Global BioID-based SARS-CoV-2 proteins proximal interactome unveils novel ties between viral polypeptides and host factors involved in multiple COVID19-associated mechanisms' in bioRxiv	Yes	Yes
43	O15294	OGT	Homo sapiens (Human)	P03372	ESR1	Estrogen receptor	refseq:NP_000116|refseq:NP_001116212|refseq:NP_001116213|refseq:NP_001116214|refseq:NP_001278159|refseq:NP_001278170|refseq:NP_001315029|refseq:XP_006715438|refseq:XP_011533845|refseq:XP_011533846|refseq:XP_011533847|refseq:XP_016865865|refseq:XP_016865866|refseq:XP_016865867|refseq:XP_016865868|refseq:XP_016865869|refseq:XP_016865870	affinity chromatography technology	31527615	High throughput	BioGRID		Yes	Yes
44	O15294	OGT	Mus musculus (Mouse)	Q6ZQH8	Nup188	Nucleoporin NUP188	refseq:NP_938046	affinity chromatography technology	20360068	High throughput	BioGRID		Yes	Yes
45	O15294	OGT	Mus musculus (Mouse)	Q9CQU5	Zwint	ZW10 interactor	refseq:NP_001280612|refseq:NP_001280613|refseq:NP_079911	affinity chromatography technology	20360068	High throughput	BioGRID		Yes	Yes
46	O15294	OGT	Mus musculus (Mouse)	Q9D1P2	Kat8	Histone acetyltransferase KAT8	refseq:NP_080646	biochemical	20360068	High throughput	BioGRID		Yes	Yes
47	O15294	OGT	Mus musculus (Mouse)	Q80U93	Nup214	Nuclear pore complex protein Nup214	refseq:NP_758472	biochemical	20360068	High throughput	BioGRID		Yes	Yes
48	O15294	OGT	Homo sapiens (Human)	Q92560	BAP1	Ubiquitin carboxyl-terminal hydrolase BAP1	refseq:NP_004647	biochemical	20805357	Low throughput	BioGRID		Yes	Yes
49	O15294	OGT	Homo sapiens (Human)	Q15750	TAB1	TGF-beta-activated kinase 1 and MAP3K7-binding protein 1	refseq:NP_006107|refseq:NP_705717	affinity chromatography technology	22307082	Low throughput	BioGRID		Yes	Yes
50	O15294	OGT	Homo sapiens (Human)	P51610	HCFC1	Host cell factor 1	refseq:NP_005325|refseq:XP_006724879	affinity chromatography technology	21295698	Low throughput	BioGRID		Yes	Yes
51	O15294	OGT	Homo sapiens (Human)	Q29RF7	PDS5A	Sister chromatid cohesion protein PDS5 homolog A	refseq:NP_001093869|refseq:NP_001093870|refseq:XP_011511974|refseq:XP_016863417	affinity chromatography technology	31010829	High throughput	BioGRID		Yes	Yes
52	O15294	OGT	Homo sapiens (Human)	O15016	TRIM66	Tripartite motif-containing protein 66	refseq:NP_055633	affinity chromatography technology	31753913	High throughput	BioGRID		Yes	Yes
53	O15294	OGT	Human cytomegalovirus (strain Merlin) (HHV-5) (Human herpesvirus 5)	F5HE12	UL35	Tegument protein UL35	refseq:YP_081494	affinity chromatography technology	22072767	Low throughput	BioGRID		Yes	Yes
54	O15294	OGT	Homo sapiens (Human)	P51610	HCFC1	Host cell factor 1	refseq:NP_005325|refseq:XP_006724879	two hybrid	22939629	High throughput	BioGRID	A denoised score >=0.75 and a quantitative score of 0.819 were reported by the original authors	Yes	Yes
55	O15294	OGT	Homo sapiens (Human)	P46013	MKI67	Proliferation marker protein Ki-67	refseq:NP_001139438|refseq:NP_002408	affinity chromatography technology	26949251	High throughput	BioGRID	A quantitative score of 104.7 were reported by the original authors	Yes	Yes
56	O15294	OGT	Homo sapiens (Human)	P62136	PPP1CA	Serine/threonine-protein phosphatase PP1-alpha catalytic subunit	refseq:NP_001008709|refseq:NP_002699|refseq:NP_996756	affinity chromatography technology	22939629	High throughput	BioGRID	A denoised score >=0.75 and a quantitative score of 0.852 were reported by the original authors	Yes	Yes
57	Q8CGY8	OGT	Mus musculus (Mouse)	Q9EQQ9	Oga	Protein O-GlcNAcase	refseq:NP_076288	affinity chromatography technology	32325033	High throughput	BioGRID		Yes	Yes
58	O15294	OGT	Homo sapiens (Human)	P62140	PPP1CB	Serine/threonine-protein phosphatase PP1-beta catalytic subunit	refseq:NP_002700|refseq:NP_996759	affinity chromatography technology	22939629	High throughput	BioGRID	A denoised score >=0.75 and a quantitative score of 0.828 were reported by the original authors	Yes	Yes
59	Q8CGY8	OGT	Mus musculus (Mouse)	P10518	Alad	Delta-aminolevulinic acid dehydratase	refseq:NP_001263375|refseq:NP_032551|refseq:XP_006537702	affinity chromatography technology	32325033	High throughput	BioGRID		Yes	Yes
60	O15294	OGT	Homo sapiens (Human)	Q04206	RELA	Transcription factor p65	refseq:NP_001138610|refseq:NP_001230913|refseq:NP_068810	biochemical	17882263	Low throughput	BioGRID		Yes	Yes
61	O15294	OGT	Homo sapiens (Human)	O95644	NFATC1	Nuclear factor of activated T-cells, cytoplasmic 1	refseq:NP_001265598|refseq:NP_001265599|refseq:NP_001265601|refseq:NP_001265602|refseq:NP_001265604|refseq:NP_006153|refseq:NP_765975|refseq:NP_765976|refseq:NP_765977|refseq:NP_765978	biochemical	17882263	Low throughput	BioGRID		Yes	Yes
62	O15294	OGT	Rattus norvegicus (Rat)	P17955	Nup62	Nuclear pore glycoprotein p62	refseq:NP_075586|refseq:XP_006229212|refseq:XP_006229213	biochemical	17882263	Low throughput	BioGRID		Yes	Yes
63	O15294	OGT	Homo sapiens (Human)	O15294	OGT	UDP-N-acetylglucosamine--peptide N-acetylglucosaminyltransferase 110 kDa subunit	refseq:NP_858058|refseq:NP_858059|refseq:XP_016885396|refseq:XP_016885397	biochemical	17882263	Low throughput	BioGRID		Yes	Yes
64	O15294	OGT	Homo sapiens (Human)	Q9HCE7	SMURF1	E3 ubiquitin-protein ligase SMURF1	refseq:NP_001186776|refseq:NP_065162|refseq:NP_851994	biochemical	23184937	High throughput	BioGRID		Yes	Yes
65	O15294	OGT	Homo sapiens (Human)	P28838	LAP3	Cytosol aminopeptidase	refseq:NP_056991	biochemical	23088713	High throughput|Low throughput	BioGRID		Yes	Yes
66	O15294	OGT	Homo sapiens (Human)	P98177	FOXO4	Forkhead box protein O4	refseq:NP_001164402|refseq:NP_005929	biochemical	19932102	Low throughput	BioGRID		Yes	Yes
67	O15294	OGT	Homo sapiens (Human)	P11441	UBL4A	Ubiquitin-like protein 4A	refseq:NP_055050	biochemical	23246001	High throughput	BioGRID		Yes	Yes
68	O15294	OGT	Homo sapiens (Human)	P61160	ACTR2	Actin-related protein 2	refseq:NP_001005386|refseq:NP_005713	biochemical	22863883	High throughput	BioGRID		Yes	Yes
69	O15294	OGT	Homo sapiens (Human)	P52594	AGFG1	Arf-GAP domain and FG repeat-containing protein 1	refseq:NP_001128659|refseq:NP_001128660|refseq:NP_001128661|refseq:NP_004495	biochemical	22863883	High throughput	BioGRID		Yes	Yes
70	O15294	OGT	Homo sapiens (Human)	P13716	ALAD	Delta-aminolevulinic acid dehydratase	refseq:NP_000022|refseq:NP_001003945|refseq:XP_011516666	biochemical	22863883	High throughput	BioGRID		Yes	Yes
71	O15294	OGT	Homo sapiens (Human)	Q9BXV9	GON7	EKC/KEOPS complex subunit GON7	refseq:NP_115879	biochemical	22863883	High throughput	BioGRID		Yes	Yes
72	O15294	OGT	Homo sapiens (Human)	Q9UJU6	DBNL	Drebrin-like protein	refseq:NP_001014436|refseq:NP_001116428|refseq:NP_001271242|refseq:NP_001271244|refseq:NP_054782	biochemical	22863883	High throughput	BioGRID		Yes	Yes
73	O15294	OGT	Homo sapiens (Human)	Q9HCN4	GPN1	GPN-loop GTPase 1	refseq:NP_001138519|refseq:NP_001138520|refseq:NP_001138521|refseq:NP_009197	biochemical	22863883	High throughput	BioGRID		Yes	Yes
74	O15294	OGT	Homo sapiens (Human)	Q9NZL4	HSPBP1	Hsp70-binding protein 1	refseq:NP_001123578|refseq:NP_001284529|refseq:NP_036399|refseq:XP_016882033	affinity chromatography technology	22863883	High throughput	BioGRID		Yes	Yes
75	O15294	OGT	Homo sapiens (Human)	P28838	LAP3	Cytosol aminopeptidase	refseq:NP_056991	affinity chromatography technology	22863883	High throughput	BioGRID		Yes	Yes
76	O15294	OGT	Homo sapiens (Human)	Q32P28	P3H1	Prolyl 3-hydroxylase 1	refseq:NP_001139761|refseq:NP_001230175|refseq:NP_071751	affinity chromatography technology	22863883	High throughput	BioGRID		Yes	Yes
77	O15294	OGT	Homo sapiens (Human)	Q93052	LPP	Lipoma-preferred partner	refseq:NP_001161143|refseq:NP_005569|refseq:XP_005247503|refseq:XP_005247507|refseq:XP_005247508|refseq:XP_005247510|refseq:XP_011511122|refseq:XP_011511129|refseq:XP_011511130|refseq:XP_011511133|refseq:XP_011511135|refseq:XP_011511136|refseq:XP_016861866|refseq:XP_016861867|refseq:XP_016861868|refseq:XP_016861869	affinity chromatography technology	22863883	High throughput	BioGRID		Yes	Yes
78	O15294	OGT	Homo sapiens (Human)	Q9Y570	PPME1	Protein phosphatase methylesterase 1	refseq:NP_001258522|refseq:NP_057231	two hybrid	22863883	High throughput	BioGRID		Yes	Yes
79	O15294	OGT	Homo sapiens (Human)	Q9NQG5	RPRD1B	Regulation of nuclear pre-mRNA domain-containing protein 1B	refseq:NP_067038	two hybrid	22863883	High throughput	BioGRID		Yes	Yes
80	O15294	OGT	Homo sapiens (Human)	Q15527	SURF2	Surfeit locus protein 2	refseq:NP_001265857|refseq:NP_059973	two hybrid	22863883	High throughput	BioGRID		Yes	Yes
81	O15294	OGT	Homo sapiens (Human)	O75674	TOM1L1	TOM1-like protein 1	refseq:NP_001308102|refseq:NP_001308103|refseq:NP_001308104|refseq:NP_001308105|refseq:NP_005477|refseq:XP_016879491	two hybrid	22863883	High throughput	BioGRID		Yes	Yes
82	O15294	OGT	Homo sapiens (Human)	P57081	WDR4	tRNA (guanine-N(7)-)-methyltransferase non-catalytic subunit WDR4	refseq:NP_001247403|refseq:NP_001247404|refseq:NP_001247405|refseq:NP_001247406|refseq:NP_061139|refseq:NP_387510	affinity chromatography technology	22863883	High throughput	BioGRID		Yes	Yes
83	O15294	OGT	Homo sapiens (Human)	Q9H741	SPRING1	SREBP regulating gene protein	refseq:NP_079014	affinity chromatography technology	32694731	High throughput	BioGRID	This protein seems to be located in extracellular space	Yes	No
84	O15294	OGT	Homo sapiens (Human)	O75312	ZPR1	Zinc finger protein ZPR1	refseq:NP_001304015|refseq:NP_003895	affinity chromatography technology	22863883	High throughput	BioGRID		Yes	Yes
85	O15294	OGT	Homo sapiens (Human)	Q9NZC7	WWOX	WW domain-containing oxidoreductase	refseq:NP_001278926|refseq:NP_057457|refseq:NP_570607	affinity chromatography technology	24550385	High throughput	BioGRID		Yes	Yes
86	O15294	OGT	Homo sapiens (Human)	Q92560	BAP1	Ubiquitin carboxyl-terminal hydrolase BAP1	refseq:NP_004647	affinity chromatography technology	24703950	Low throughput	BioGRID		Yes	Yes
87	O15294	OGT	Homo sapiens (Human)	Q7Z6Z7	HUWE1	E3 ubiquitin-protein ligase HUWE1	refseq:NP_113584|refseq:XP_005262022	affinity chromatography technology	25147182	High throughput	BioGRID		Yes	Yes
88	O15294	OGT	Homo sapiens (Human)	Q9UKB1	FBXW11	F-box/WD repeat-containing protein 11	refseq:NP_036432|refseq:NP_387448|refseq:NP_387449	affinity chromatography technology	25332235	High throughput	BioGRID		Yes	Yes
89	O15294	OGT	Homo sapiens (Human)	P11464	PSG1	Pregnancy-specific beta-1-glycoprotein 1	refseq:NP_001171754|refseq:NP_001171755|refseq:NP_001284702|refseq:NP_008836	affinity chromatography technology	25416956	High throughput	BioGRID	This protein seems to be located in extracellular space	Yes	No
90	O15294	OGT	Homo sapiens (Human)	Q6N021	TET2	Methylcytosine dioxygenase TET2	refseq:NP_001120680|refseq:NP_060098|refseq:XP_005263139	affinity chromatography technology	25416956	High throughput	BioGRID		Yes	Yes
91	O15294	OGT	Homo sapiens (Human)	Q9H1M0	NUP62CL	Nucleoporin-62 C-terminal-like protein	refseq:NP_060151	affinity chromatography technology	25416956	High throughput	BioGRID		Yes	Yes
92	O15294	OGT	Homo sapiens (Human)	O60885	BRD4	Bromodomain-containing protein 4	refseq:NP_001317313|refseq:NP_055114|refseq:NP_490597|refseq:XP_011526156|refseq:XP_011526158	affinity chromatography technology	32416067	High throughput	BioGRID		Yes	Yes
93	O15294	OGT	Homo sapiens (Human)	Q8NDX5	PHC3	Polyhomeotic-like protein 3	refseq:NP_001295045|refseq:NP_079223	biochemical	25416956	High throughput	BioGRID		Yes	Yes
94	O15294	OGT	Homo sapiens (Human)	Q9UBU9	NXF1	Nuclear RNA export factor 1	refseq:NP_001074960|refseq:NP_006353	biochemical	22658674	High throughput	BioGRID		Yes	Yes
95	O15294	OGT	Homo sapiens (Human)	Q9Y297	BTRC	F-box/WD repeat-containing protein 1A	refseq:NP_003930|refseq:NP_378663	biochemical	25900982	High throughput	BioGRID		Yes	Yes
96	O15294	OGT	Homo sapiens (Human)	Q9UKB1	FBXW11	F-box/WD repeat-containing protein 11	refseq:NP_036432|refseq:NP_387448|refseq:NP_387449	biochemical	25900982	High throughput	BioGRID		Yes	Yes
97	O15294	OGT	Homo sapiens (Human)	O60296	TRAK2	Trafficking kinesin-binding protein 2	refseq:NP_055864|refseq:XP_011509992	biochemical	26186194	High throughput	BioGRID	A quantitative score of 0.9861 was provided by the originial authors	Yes	Yes
98	O15294	OGT	Homo sapiens (Human)	O95865	DDAH2	N(G),N(G)-dimethylarginine dimethylaminohydrolase 2	refseq:NP_001289936|refseq:NP_001289937|refseq:NP_039268|refseq:XP_011512750	biochemical	26186194	High throughput	BioGRID	A quantitative score of 0.8354 was provided by the originial authors	Yes	Yes
99	O15294	OGT	Homo sapiens (Human)	O43889	CREB3	Cyclic AMP-responsive element-binding protein 3	refseq:NP_006359	biochemical	26186194	High throughput	BioGRID	A quantitative score of 0.9748 was provided by the originial authors	Yes	Yes
100	O15294	OGT	Homo sapiens (Human)	Q96EK4	THAP11	THAP domain-containing protein 11	refseq:NP_065190	biochemical	26186194	High throughput	BioGRID	A quantitative score of 0.9057 was provided by the originial authors	Yes	Yes
101	O15294	OGT	Homo sapiens (Human)	Q9P0J7	KCMF1	E3 ubiquitin-protein ligase KCMF1	refseq:NP_064507	affinity chromatography technology	25582440	High throughput	BioGRID		Yes	Yes
102	Q8CGY8	OGT	Mus musculus (Mouse)	Q8BVQ5	Ppme1	Protein phosphatase methylesterase 1	refseq:NP_082568	genetic interference	32325033	High throughput	BioGRID		Yes	Yes
103	Q8CGY8	OGT	Mus musculus (Mouse)	Q61548	Snap91	Clathrin coat assembly protein AP180	refseq:NP_001264911|refseq:NP_001264915|refseq:NP_038697|refseq:XP_006510957|refseq:XP_006510963	genetic interference	32325033	High throughput	BioGRID		Yes	Yes
104	Q8CGY8	OGT	Mus musculus (Mouse)	Q8K2K6	Agfg1	Arf-GAP domain and FG repeat-containing protein 1	refseq:NP_001297642|refseq:NP_034602|refseq:XP_006496496	genetic interference	32325033	High throughput	BioGRID		Yes	Yes
105	Q8CGY8	OGT	Mus musculus (Mouse)	Q99P31	Hspbp1	Hsp70-binding protein 1	refseq:NP_077134|refseq:XP_006540351	genetic interference	32325033	High throughput	BioGRID		Yes	Yes
106	Q8CGY8	OGT	Mus musculus (Mouse)	Q62384	Zpr1	Zinc finger protein ZPR1	refseq:NP_035882	genetic interference	32325033	High throughput	BioGRID		Yes	Yes
107	Q8CGY8	OGT	Mus musculus (Mouse)	Q9EP82	Wdr4	tRNA (guanine-N(7)-)-methyltransferase non-catalytic subunit WDR4	refseq:NP_067297	genetic interference	32325033	High throughput	BioGRID		Yes	Yes
108	Q8CGY8	OGT	Mus musculus (Mouse)	P48432	Sox2	Transcription factor SOX-2	refseq:NP_035573	genetic interference	31077711	High throughput	BioGRID		Yes	Yes
109	P56558	OGT	Rattus norvegicus (Rat)	Q8R2H7	Trak2	Trafficking kinesin-binding protein 2	refseq:NP_598244	genetic interference	12435728	Low throughput	BioGRID		Yes	Yes
110	P56558	OGT	Rattus norvegicus (Rat)	Q9ER24	Atxn10	Ataxin-10	refseq:NP_579847	genetic interference	16714295	Low throughput	BioGRID		Yes	Yes
111	O15294	OGT	Homo sapiens (Human)	Q9C0B0	UNK	RING finger protein unkempt homolog	refseq:NP_001073888	bioid	25737280	High throughput	BioGRID		Yes	Yes
112	O15294	OGT	Homo sapiens (Human)	P46109	CRKL	Crk-like protein	refseq:NP_005198	two hybrid	26344197	High throughput	BioGRID	A quantitative score of 0.0769 was provided by the originial authors	Yes	Yes
113	O15294	OGT	Homo sapiens (Human)	Q9Y285	FARSA	Phenylalanine--tRNA ligase alpha subunit	refseq:NP_004452	affinity chromatography technology	26344197	High throughput	BioGRID	A quantitative score of 0.1266 was provided by the originial authors	Yes	Yes
114	O15294	OGT	Homo sapiens (Human)	Q9NSD9	FARSB	Phenylalanine--tRNA ligase beta subunit	refseq:NP_005678|refseq:XP_006712232|refseq:XP_011508768|refseq:XP_016858599	affinity chromatography technology	26344197	High throughput	BioGRID	A quantitative score of 0.0714 was provided by the originial authors	Yes	Yes
115	O15294	OGT	Homo sapiens (Human)	O14908	GIPC1	PDZ domain-containing protein GIPC1	refseq:NP_005707|refseq:NP_974197|refseq:NP_974198|refseq:NP_974199|refseq:NP_974223|refseq:XP_016881636|refseq:XP_016881637	affinity chromatography technology	26344197	High throughput	BioGRID	A quantitative score of 0.1259 was provided by the originial authors	Yes	Yes
116	O15294	OGT	Homo sapiens (Human)	O00764	PDXK	Pyridoxal kinase	refseq:NP_003672|refseq:XP_005261256|refseq:XP_011528062|refseq:XP_011528063|refseq:XP_016883972|refseq:XP_016883973	affinity chromatography technology	26344197	High throughput	BioGRID	A quantitative score of 0.0965 was provided by the originial authors	Yes	Yes
117	O15294	OGT	Homo sapiens (Human)	P78330	PSPH	Phosphoserine phosphatase	refseq:NP_004568|refseq:XP_005271830|refseq:XP_005271831|refseq:XP_005271832|refseq:XP_005271833|refseq:XP_006715823|refseq:XP_011513763|refseq:XP_016867955|refseq:XP_016867956	affinity chromatography technology	26344197	High throughput	BioGRID	A quantitative score of 0.0792 was provided by the originial authors	Yes	Yes
118	O15294	OGT	Homo sapiens (Human)	O43399	TPD52L2	Tumor protein D54	refseq:NP_001230821|refseq:NP_003279|refseq:NP_955392|refseq:NP_955393|refseq:NP_955394|refseq:NP_955395	affinity chromatography technology	26344197	High throughput	BioGRID	A quantitative score of 0.1243 was provided by the originial authors	Yes	Yes
119	O15294	OGT	Homo sapiens (Human)	P68402	PAFAH1B2	Platelet-activating factor acetylhydrolase IB subunit alpha2	refseq:NP_001171675|refseq:NP_001171676|refseq:NP_001171677|refseq:NP_001296360|refseq:NP_002563	affinity chromatography technology	26344197	High throughput	BioGRID	A quantitative score of 0.0741 was provided by the originial authors	Yes	Yes
120	O15294	OGT	Homo sapiens (Human)	P04629	NTRK1	High affinity nerve growth factor receptor	refseq:NP_001007793|refseq:NP_001012331|refseq:NP_002520	affinity chromatography technology	25921289	High throughput	BioGRID	This protein seems to be located in plasma membrane	Yes	No
121	O15294	OGT	Homo sapiens (Human)	P37198	NUP62	Nuclear pore glycoprotein p62	refseq:NP_001180286|refseq:NP_036478|refseq:NP_057637|refseq:NP_714940|refseq:NP_714941	affinity chromatography technology	10753899	Low throughput	BioGRID		Yes	Yes
122	O15294	OGT	Homo sapiens (Human)	P68400	CSNK2A1	Casein kinase II subunit alpha	refseq:NP_001886|refseq:NP_808227|refseq:NP_808228	affinity chromatography technology	10753899	Low throughput	BioGRID		Yes	Yes
123	O15294	OGT	Homo sapiens (Human)	P67870	CSNK2B	Casein kinase II subunit beta	refseq:NP_001269314|refseq:NP_001311	affinity chromatography technology	10753899	Low throughput	BioGRID		Yes	Yes
124	O15294	OGT	Homo sapiens (Human)	O15294	OGT	UDP-N-acetylglucosamine--peptide N-acetylglucosaminyltransferase 110 kDa subunit	refseq:NP_858058|refseq:NP_858059|refseq:XP_016885396|refseq:XP_016885397	affinity chromatography technology	10753899	Low throughput	BioGRID		Yes	Yes
125	P56558	OGT	Rattus norvegicus (Rat)	Q63429	Ubc	Polyubiquitin-C	refseq:NP_059010	genetic interference	22871113	Low throughput	BioGRID		Yes	Yes
126	P56558	OGT	Rattus norvegicus (Rat)	O35078	Dao	D-amino-acid oxidase	refseq:NP_446078	genetic interference	21700703	Low throughput	BioGRID		Yes	Yes
127	P56558	OGT	Rattus norvegicus (Rat)	P11275	Camk2a	Calcium/calmodulin-dependent protein kinase type II subunit alpha	refseq:NP_037052	genetic interference	30053369	Low throughput	BioGRID		Yes	Yes
128	Q8CGY8	OGT	Mus musculus (Mouse)	P20263	Pou5f1	POU domain, class 5, transcription factor 1	refseq:NP_038661	affinity chromatography technology	20362541	High throughput	BioGRID		Yes	Yes
129	Q8CGY8	OGT	Mus musculus (Mouse)	Q61066	Nr0b1	Nuclear receptor subfamily 0 group B member 1	refseq:NP_031456	affinity chromatography technology	20362541	High throughput	BioGRID		Yes	Yes
130	Q8CGY8	OGT	Mus musculus (Mouse)	Q3UNW5	Tfcp2l1	Transcription factor CP2-like protein 1	refseq:NP_076244	affinity chromatography technology	20362541	High throughput	BioGRID		Yes	Yes
131	Q8CGY8	OGT	Mus musculus (Mouse)	Q61539	Esrrb	Steroid hormone receptor ERR2	refseq:NP_001152972|refseq:NP_036064	affinity chromatography technology	20362541	High throughput	BioGRID		Yes	Yes
132	O15294	OGT	Homo sapiens (Human)	P63172	DYNLT1	Dynein light chain Tctex-type 1	refseq:NP_006510	affinity chromatography technology	26638075	High throughput	BioGRID		Yes	Yes
133	O15294	OGT	Homo sapiens (Human)	P37198	NUP62	Nuclear pore glycoprotein p62	refseq:NP_001180286|refseq:NP_036478|refseq:NP_057637|refseq:NP_714940|refseq:NP_714941	affinity chromatography technology	21516116	High throughput	BioGRID		Yes	Yes
134	O15294	OGT	Homo sapiens (Human)	P00568	AK1	Adenylate kinase isoenzyme 1	refseq:NP_000467|refseq:NP_001305050|refseq:XP_016869916|refseq:XP_016869917	affinity chromatography technology	26496610	High throughput	BioGRID		Yes	Yes
135	O15294	OGT	Homo sapiens (Human)	P33176	KIF5B	Kinesin-1 heavy chain	refseq:NP_004512	affinity chromatography technology	26496610	High throughput	BioGRID		Yes	Yes
136	O15294	OGT	Homo sapiens (Human)	Q7Z6Z7	HUWE1	E3 ubiquitin-protein ligase HUWE1	refseq:NP_113584|refseq:XP_005262022	affinity chromatography technology	26496610	High throughput	BioGRID		Yes	Yes
137	O15294	OGT	Homo sapiens (Human)	Q9BY42	RTF2	Replication termination factor 2	refseq:NP_001269964|refseq:NP_001269965|refseq:NP_001269966|refseq:NP_057491	affinity chromatography technology	26496610	High throughput	BioGRID		Yes	Yes
138	O15294	OGT	Mus musculus (Mouse)	P11688	Itga5	Integrin alpha-5	refseq:NP_034707	affinity chromatography technology	26496610	High throughput	BioGRID		Yes	Yes
139	Q8CGY8	OGT	Homo sapiens (Human)	O15294	OGT	UDP-N-acetylglucosamine--peptide N-acetylglucosaminyltransferase 110 kDa subunit	refseq:NP_858058|refseq:NP_858059|refseq:XP_016885396|refseq:XP_016885397	affinity chromatography technology	26496610	High throughput	BioGRID		Yes	Yes
140	O15294	OGT	Mus musculus (Mouse)	P25206	Mcm3	DNA replication licensing factor MCM3	refseq:NP_032589	affinity chromatography technology	26496610	High throughput	BioGRID		Yes	Yes
141	O15294	OGT	Mus musculus (Mouse)	Q07797	Lgals3bp	Galectin-3-binding protein	refseq:NP_035280	affinity chromatography technology	26496610	High throughput	BioGRID	This protein seems to be located in extracellular space	Yes	No
142	Q8CGY8	OGT	Mus musculus (Mouse)	P20263	Pou5f1	POU domain, class 5, transcription factor 1	refseq:NP_038661	affinity chromatography technology	20362542	Low throughput	BioGRID		Yes	Yes
143	O15294	OGT	Mus musculus (Mouse)	Q9D1P2	Kat8	Histone acetyltransferase KAT8	refseq:NP_080646	affinity chromatography technology	26496610	High throughput	BioGRID		Yes	Yes
144	O15294	OGT	Mus musculus (Mouse)	Q9CWW7	Cxxc1	CXXC-type zinc finger protein 1	refseq:NP_083144	affinity chromatography technology	26496610	High throughput	BioGRID		Yes	Yes
145	Q8CGY8	OGT	Mus musculus (Mouse)	Q62418	Dbnl	Drebrin-like protein	refseq:NP_001139780|refseq:NP_001139781|refseq:NP_038838	affinity chromatography technology	32325033	High throughput	BioGRID		Yes	Yes
146	O15294	OGT	Mus musculus (Mouse)	Q9ERR1	Ndel1	Nuclear distribution protein nudE-like 1	refseq:NP_076157	affinity chromatography technology	26496610	High throughput	BioGRID		Yes	Yes
147	O15294	OGT	Mus musculus (Mouse)	Q8BH65	Dennd6a	Protein DENND6A	refseq:NP_001127937|refseq:NP_001272395|refseq:NP_001272396|refseq:NP_666081|refseq:XP_006518841|refseq:XP_006518842	affinity chromatography technology	26496610	High throughput	BioGRID		Yes	Yes
148	O15294	OGT	Homo sapiens (Human)	Q06330	RBPJ	Recombining binding protein suppressor of hairless	refseq:NP_005340|refseq:NP_056958|refseq:NP_976028|refseq:NP_976029|refseq:XP_005248218|refseq:XP_011512142|refseq:XP_016863661|refseq:XP_016863662|refseq:XP_016863663|refseq:XP_016863664	affinity chromatography technology	25609649	High throughput	BioGRID		Yes	Yes
149	O15294	OGT	Homo sapiens (Human)	P15884	TCF4	Transcription factor 4	refseq:NP_001077431|refseq:NP_001230155|refseq:NP_001230156|refseq:NP_001230157|refseq:NP_001230159|refseq:NP_001230160|refseq:NP_001230161|refseq:NP_001230162|refseq:NP_001230163|refseq:NP_001230164|refseq:NP_001230165|refseq:NP_001293136|refseq:NP_001293137|refseq:NP_001335140|refseq:NP_001335141|refseq:NP_001335142|refseq:NP_001335143|refseq:NP_001335144|refseq:NP_001335145|refseq:NP_001335146…	affinity chromatography technology	25609649	High throughput	BioGRID		Yes	Yes
150	O15294	OGT	Homo sapiens (Human)	Q8IXJ9	ASXL1	Polycomb group protein ASXL1	refseq:NP_056153	affinity chromatography technology	26416890	Low throughput	BioGRID		Yes	Yes
151	O15294	OGT	Homo sapiens (Human)	Q76L83	ASXL2	Putative Polycomb group protein ASXL2	refseq:NP_060733	affinity chromatography technology	26416890	Low throughput	BioGRID		Yes	Yes
152	O15294	OGT	Homo sapiens (Human)	Q92560	BAP1	Ubiquitin carboxyl-terminal hydrolase BAP1	refseq:NP_004647	affinity chromatography technology	26416890	Low throughput	BioGRID		Yes	Yes
153	O15294	OGT	Homo sapiens (Human)	Q8IZD2	KMT2E	Inactive histone-lysine N-methyltransferase 2E	refseq:NP_061152|refseq:NP_891847|refseq:XP_005250550|refseq:XP_011514702	affinity chromatography technology	26678539	Low throughput	BioGRID		Yes	Yes
154	O15294	OGT	Homo sapiens (Human)	Q93009	USP7	Ubiquitin carboxyl-terminal hydrolase 7	refseq:NP_001273386|refseq:NP_001308787|refseq:NP_003461	affinity chromatography technology	26678539	Low throughput	BioGRID		Yes	Yes
155	O15294	OGT	Homo sapiens (Human)	Q13887	KLF5	Krueppel-like factor 5	refseq:NP_001273747|refseq:NP_001721	pull down	26419610	Low throughput	BioGRID		Yes	Yes
156	O15294	OGT	Homo sapiens (Human)	Q5TC82	RC3H1	Roquin-1	refseq:NP_001287779|refseq:NP_001287780|refseq:NP_001287781|refseq:NP_742068	affinity chromatography technology	26170170	High throughput	BioGRID		Yes	Yes
157	O15294	OGT	Homo sapiens (Human)	Q9UPP1	PHF8	Histone lysine demethylase PHF8	refseq:NP_001171825|refseq:NP_001171826|refseq:NP_055922|refseq:XP_016884851	affinity chromatography technology	27183383	Low throughput	BioGRID		Yes	Yes
158	Q8CGY8	OGT	Mus musculus (Mouse)	P62259	Ywhae	14-3-3 protein epsilon	refseq:NP_033562	affinity chromatography technology	16944949	High throughput	BioGRID		Yes	Yes
159	O15294	OGT	Homo sapiens (Human)	Q8NB78	KDM1B	Lysine-specific histone demethylase 1B	refseq:NP_694587|refseq:XP_005248983	affinity chromatography technology	25773598	Low throughput	BioGRID		Yes	Yes
160	O15294	OGT	Homo sapiens (Human)	O60296	TRAK2	Trafficking kinesin-binding protein 2	refseq:NP_055864|refseq:XP_011509992	two hybrid	28514442	High throughput	BioGRID		Yes	Yes
161	O15294	OGT	Homo sapiens (Human)	O43889	CREB3	Cyclic AMP-responsive element-binding protein 3	refseq:NP_006359	affinity chromatography technology	28514442	High throughput	BioGRID	A quantitative score of 0.9863 was provided by the originial authors	Yes	Yes
162	O15294	OGT	Homo sapiens (Human)	Q96EK4	THAP11	THAP domain-containing protein 11	refseq:NP_065190	affinity chromatography technology	28514442	High throughput	BioGRID	A quantitative score of 0.955 was provided by the originial authors	Yes	Yes
163	O15294	OGT	Homo sapiens (Human)	O95865	DDAH2	N(G),N(G)-dimethylarginine dimethylaminohydrolase 2	refseq:NP_001289936|refseq:NP_001289937|refseq:NP_039268|refseq:XP_011512750	affinity chromatography technology	28514442	High throughput	BioGRID	A quantitative score of 0.9519 was provided by the originial authors	Yes	Yes
164	O15294	OGT	Homo sapiens (Human)	Q8N365	CIART	Circadian-associated transcriptional repressor	refseq:NP_001287767|refseq:NP_001287769|refseq:NP_001287770|refseq:NP_653298	affinity chromatography technology	28514442	High throughput	BioGRID	A quantitative score of 0.9334 was provided by the originial authors	Yes	Yes
165	O15294	OGT	Homo sapiens (Human)	Q9NWW0	HCFC1R1	Host cell factor C1 regulator 1	refseq:NP_001002017|refseq:NP_001002018|refseq:NP_001275594|refseq:NP_001275595|refseq:NP_001275596|refseq:NP_001275597|refseq:NP_060355	pull down	28514442	High throughput	BioGRID	A quantitative score of 0.8911 was provided by the originial authors	Yes	Yes
166	O15294	OGT	Homo sapiens (Human)	Q9Y5Z7	HCFC2	Host cell factor 2	refseq:NP_037452	pull down	28514442	High throughput	BioGRID	A quantitative score of 0.8805 was provided by the originial authors	Yes	Yes
167	O15294	OGT	Homo sapiens (Human)	Q9H0W7	THAP2	THAP domain-containing protein 2	refseq:NP_113623	affinity chromatography technology	28514442	High throughput	BioGRID	A quantitative score of 0.8738 was provided by the originial authors	Yes	Yes
168	O15294	OGT	Homo sapiens (Human)	Q13557	CAMK2D	Calcium/calmodulin-dependent protein kinase type II subunit delta	refseq:NP_001212|refseq:NP_001308495|refseq:NP_001308502|refseq:NP_001308509|refseq:NP_001308518|refseq:NP_742112|refseq:NP_742113|refseq:NP_742125|refseq:NP_742126|refseq:NP_742127|refseq:XP_011530591|refseq:XP_011530593	affinity chromatography technology	28514442	High throughput	BioGRID	A quantitative score of 0.8417 was provided by the originial authors	Yes	Yes
169	O15294	OGT	Homo sapiens (Human)	P0CG48	UBC	Polyubiquitin-C	refseq:NP_066289	affinity chromatography technology	28190767	High throughput	BioGRID		Yes	Yes
170	O15294	OGT	Homo sapiens (Human)	Q13432	UNC119	Protein unc-119 homolog A	refseq:NP_001317095|refseq:NP_005139|refseq:NP_473376	affinity chromatography technology	27173435	High throughput	BioGRID		Yes	Yes
171	O15294	OGT	Homo sapiens (Human)	Q7Z494	NPHP3	Nephrocystin-3	refseq:NP_694972	affinity chromatography technology	27173435	High throughput	BioGRID		Yes	Yes
172	O15294	OGT	Homo sapiens (Human)	Q9NQC7	CYLD	Ubiquitin carboxyl-terminal hydrolase CYLD	refseq:NP_001035814|refseq:NP_001035877|refseq:NP_056062|refseq:XP_005255869|refseq:XP_006721212|refseq:XP_011521209|refseq:XP_016878466|refseq:XP_016878467|refseq:XP_016878468|refseq:XP_016878469	affinity chromatography technology	27591049	High throughput	BioGRID		Yes	Yes
173	O15294	OGT	Homo sapiens (Human)	Q14258	TRIM25	E3 ubiquitin/ISG15 ligase TRIM25	refseq:NP_005073	affinity chromatography technology	29117863	High throughput	BioGRID		Yes	Yes
174	O15294	OGT	Homo sapiens (Human)	P38398	BRCA1	Breast cancer type 1 susceptibility protein	refseq:NP_009225|refseq:NP_009228|refseq:NP_009229|refseq:NP_009230|refseq:NP_009231	affinity chromatography technology	26831064	High throughput	BioGRID		Yes	Yes
175	O15294	OGT	Saccharomyces cerevisiae (strain ATCC 204508 / S288c) (Baker's yeast)	Q12140	BSC1	Bypass of stop codon protein 1	refseq:NP_010247	affinity chromatography technology	27107014	High throughput	BioGRID	This protein seems to be located in extracellular space	Yes	No
176	O15294	OGT	Homo sapiens (Human)	P14866	HNRNPL	Heterogeneous nuclear ribonucleoprotein L	refseq:NP_001005335|refseq:NP_001524|refseq:XP_011525191	affinity chromatography technology	28611215	High throughput	BioGRID		Yes	Yes
177	O15294	OGT	Homo sapiens (Human)	P54198	HIRA	Protein HIRA	refseq:NP_003316	affinity chromatography technology	27217568	Low throughput	BioGRID		Yes	Yes
178	O15294	OGT	Homo sapiens (Human)	Q9NPG3	UBN1	Ubinuclein-1	refseq:NP_001072982|refseq:NP_001275585|refseq:XP_016878678	affinity chromatography technology	27217568	Low throughput	BioGRID		Yes	Yes
179	O15294	OGT	Homo sapiens (Human)	Q8IXJ9	ASXL1	Polycomb group protein ASXL1	refseq:NP_056153	affinity chromatography technology	27705803	High throughput	BioGRID		Yes	Yes
180	O15294	OGT	Homo sapiens (Human)	Q76L83	ASXL2	Putative Polycomb group protein ASXL2	refseq:NP_060733	affinity chromatography technology	27705803	High throughput	BioGRID		Yes	Yes
181	O15294	OGT	Homo sapiens (Human)	Q92560	BAP1	Ubiquitin carboxyl-terminal hydrolase BAP1	refseq:NP_004647	affinity chromatography technology	27705803	High throughput	BioGRID		Yes	Yes
182	O15294	OGT	Homo sapiens (Human)	Q04917	YWHAH	14-3-3 protein eta	refseq:NP_003396	affinity chromatography technology	27705803	High throughput	BioGRID		Yes	Yes
183	O15294	OGT	Homo sapiens (Human)	Q9UBL3	ASH2L	Set1/Ash2 histone methyltransferase complex subunit ASH2	refseq:NP_001098684|refseq:NP_001248761|refseq:NP_004665	affinity chromatography technology	27705803	High throughput	BioGRID		Yes	Yes
184	O15294	OGT	Homo sapiens (Human)	Q86X55	CARM1	Histone-arginine methyltransferase CARM1	refseq:NP_954592|refseq:XP_005259765	affinity chromatography technology	27705803	High throughput	BioGRID		Yes	Yes
185	O15294	OGT	Homo sapiens (Human)	Q9P0U4	CXXC1	CXXC-type zinc finger protein 1	refseq:NP_001095124|refseq:NP_055408|refseq:XP_011524242|refseq:XP_016881207	affinity chromatography technology	27705803	High throughput	BioGRID		Yes	Yes
186	O15294	OGT	Homo sapiens (Human)	P01040	CSTA	Cystatin-A	refseq:NP_005204	affinity chromatography technology	27705803	High throughput	BioGRID		Yes	Yes
187	O15294	OGT	Homo sapiens (Human)	Q9BTC0	DIDO1	Death-inducer obliterator 1	refseq:NP_001180298|refseq:NP_001180299|refseq:NP_071388|refseq:NP_149072|refseq:NP_542986|refseq:NP_542987|refseq:XP_011526811	affinity chromatography technology	27705803	High throughput	BioGRID		Yes	Yes
188	O15294	OGT	Homo sapiens (Human)	Q9P035	HACD3	Very-long-chain (3R)-3-hydroxyacyl-CoA dehydratase 3	refseq:NP_057479	affinity chromatography technology	27705803	High throughput	BioGRID		Yes	Yes
189	O15294	OGT	Homo sapiens (Human)	P51610	HCFC1	Host cell factor 1	refseq:NP_005325|refseq:XP_006724879	affinity chromatography technology	27705803	High throughput	BioGRID		Yes	Yes
190	O15294	OGT	Homo sapiens (Human)	Q7Z3B3	KANSL1	KAT8 regulatory NSL complex subunit 1	refseq:NP_001180394|refseq:NP_001180395|refseq:NP_056258|refseq:XP_006721886|refseq:XP_006721887	affinity chromatography technology	27705803	High throughput	BioGRID		Yes	Yes
191	O15294	OGT	Homo sapiens (Human)	Q9H9L4	KANSL2	KAT8 regulatory NSL complex subunit 2	refseq:NP_060292	affinity chromatography technology	27705803	High throughput	BioGRID		Yes	Yes
192	O15294	OGT	Homo sapiens (Human)	Q9P2N6	KANSL3	KAT8 regulatory NSL complex subunit 3	refseq:NP_001108488|refseq:XP_005264041	affinity chromatography technology	27705803	High throughput	BioGRID		Yes	Yes
193	O15294	OGT	Homo sapiens (Human)	Q96EZ8	MCRS1	Microspherule protein 1	refseq:NP_001012300|refseq:NP_001265270|refseq:NP_006328|refseq:XP_005268629|refseq:XP_016874178|refseq:XP_016874179	affinity chromatography technology	27705803	High throughput	BioGRID		Yes	Yes
194	O15294	OGT	Homo sapiens (Human)	Q03164	KMT2A	Histone-lysine N-methyltransferase 2A	refseq:NP_001184033|refseq:NP_005924	affinity chromatography technology	27705803	High throughput	BioGRID		Yes	Yes
195	O15294	OGT	Homo sapiens (Human)	O60502	OGA	Protein O-GlcNAcase	refseq:NP_001135906|refseq:NP_036347	affinity chromatography technology	27705803	High throughput	BioGRID		Yes	Yes
196	O15294	OGT	Homo sapiens (Human)	Q8WXF1	PSPC1	Paraspeckle component 1	refseq:NP_001035879|refseq:XP_006719907|refseq:XP_016876139	affinity chromatography technology	27705803	High throughput	BioGRID		Yes	Yes
197	O15294	OGT	Homo sapiens (Human)	Q15291	RBBP5	Retinoblastoma-binding protein 5	refseq:NP_001180201|refseq:NP_001180202|refseq:NP_005048	affinity chromatography technology	27705803	High throughput	BioGRID		Yes	Yes
198	O15294	OGT	Homo sapiens (Human)	Q9HBD1	RC3H2	Roquin-2	refseq:NP_001094058|refseq:NP_061323	affinity chromatography technology	27705803	High throughput	BioGRID		Yes	Yes
199	O15294	OGT	Homo sapiens (Human)	O15047	SETD1A	Histone-lysine N-methyltransferase SETD1A	refseq:NP_055527|refseq:XP_005255780|refseq:XP_006721169|refseq:XP_016879398	affinity chromatography technology	27705803	High throughput	BioGRID		Yes	Yes
200	O15294	OGT	Homo sapiens (Human)	A6NHR9	SMCHD1	Structural maintenance of chromosomes flexible hinge domain-containing protein 1	refseq:NP_056110	affinity chromatography technology	27705803	High throughput	BioGRID		Yes	Yes
201	O15294	OGT	Homo sapiens (Human)	Q9P0W8	SPATA7	Spermatogenesis-associated protein 7	refseq:NP_001035518|refseq:NP_060888	affinity chromatography technology	27705803	High throughput	BioGRID		Yes	Yes
202	O15294	OGT	Homo sapiens (Human)	P51571	SSR4	Translocon-associated protein subunit delta	refseq:NP_001191455|refseq:NP_006271|refseq:XP_011529488|refseq:XP_011529489	two hybrid	27705803	High throughput	BioGRID	This protein seems to be located in endomembrane system (e.g., ER membrane)	Yes	No
203	O15294	OGT	Homo sapiens (Human)	Q9BQE3	TUBA1C	Tubulin alpha-1C chain	refseq:NP_116093	affinity chromatography technology	27705803	High throughput	BioGRID		Yes	Yes
204	O15294	OGT	Homo sapiens (Human)	P78371	CCT2	T-complex protein 1 subunit beta	refseq:NP_001185771|refseq:NP_006422	affinity chromatography technology	27705803	High throughput	BioGRID		Yes	Yes
205	O15294	OGT	Homo sapiens (Human)	P48643	CCT5	T-complex protein 1 subunit epsilon	refseq:NP_001293084|refseq:NP_036205	affinity chromatography technology	27705803	High throughput	BioGRID		Yes	Yes
206	O15294	OGT	Homo sapiens (Human)	P49368	CCT3	T-complex protein 1 subunit gamma	refseq:NP_001008800|refseq:NP_005989	affinity chromatography technology	27705803	High throughput	BioGRID		Yes	Yes
207	O15294	OGT	Homo sapiens (Human)	Q8NFU7	TET1	Methylcytosine dioxygenase TET1	refseq:NP_085128	affinity chromatography technology	27705803	High throughput	BioGRID		Yes	Yes
208	O15294	OGT	Homo sapiens (Human)	Q9UPV9	TRAK1	Trafficking kinesin-binding protein 1	refseq:NP_001036111|refseq:NP_001252537|refseq:NP_001252539|refseq:NP_055780	affinity chromatography technology	27705803	High throughput	BioGRID		Yes	Yes
209	O15294	OGT	Homo sapiens (Human)	P61964	WDR5	WD repeat-containing protein 5	refseq:NP_060058|refseq:NP_438172|refseq:XP_005272220	affinity chromatography technology	27705803	High throughput	BioGRID		Yes	Yes
210	Q8CGY8	OGT	Mus musculus (Mouse)	Q99MZ3	Mlxipl	Carbohydrate-responsive element-binding protein	refseq:NP_067430	affinity chromatography technology	21471514	Low throughput	BioGRID		Yes	Yes
211	O15294	OGT	Homo sapiens (Human)	P15822	HIVEP1	Zinc finger protein 40	refseq:NP_002105	affinity chromatography technology	27705803	High throughput	BioGRID		Yes	Yes
212	O15294	OGT	Homo sapiens (Human)	P31629	HIVEP2	Transcription factor HIVEP2	refseq:NP_006725|refseq:XP_016866294	bioid	27705803	High throughput	BioGRID		Yes	Yes
213	O15294	OGT	Homo sapiens (Human)	P61964	WDR5	WD repeat-containing protein 5	refseq:NP_060058|refseq:NP_438172|refseq:XP_005272220	bioid	27705803	High throughput	BioGRID		Yes	Yes
214	O15294	OGT	Homo sapiens (Human)	Q9H6Z9	EGLN3	Prolyl hydroxylase EGLN3	refseq:NP_001295032|refseq:NP_071356	affinity chromatography technology	26972000	High throughput	BioGRID		Yes	Yes
215	O15294	OGT	Homo sapiens (Human)	P11142	HSPA8	Heat shock cognate 71 kDa protein	refseq:NP_006588|refseq:NP_694881|refseq:XP_011541100	affinity chromatography technology	27684187	High throughput	BioGRID		Yes	Yes
216	O15294	OGT	Homo sapiens (Human)	Q15029	EFTUD2	116 kDa U5 small nuclear ribonucleoprotein component	refseq:NP_001136077|refseq:NP_001245282|refseq:NP_001245283|refseq:NP_004238	affinity chromatography technology	28515276	High throughput	BioGRID		Yes	Yes
217	O15294	OGT	Homo sapiens (Human)	Q9NWS0	PIH1D1	PIH1 domain-containing protein 1	refseq:NP_060386	affinity chromatography technology	28515276	High throughput	BioGRID		Yes	Yes
218	Q8CGY8	OGT	Mus musculus (Mouse)	Q9CQJ4	Rnf2	E3 ubiquitin-protein ligase RING2	refseq:NP_035407	affinity chromatography technology	22496869	High throughput	BioGRID		Yes	Yes
219	O15294	OGT	Homo sapiens (Human)	Q9H1M0	NUP62CL	Nucleoporin-62 C-terminal-like protein	refseq:NP_060151	affinity chromatography technology	26871637	High throughput	BioGRID		Yes	Yes
220	O15294	OGT	Homo sapiens (Human)	P35226	BMI1	Polycomb complex protein BMI-1	refseq:NP_001190991|refseq:NP_005171	affinity chromatography technology	28714959	Low throughput	BioGRID		Yes	Yes
221	O15294	OGT	Homo sapiens (Human)	Q92731	ESR2	Estrogen receptor beta	refseq:NP_001035365|refseq:NP_001201831|refseq:NP_001258805|refseq:NP_001258806|refseq:NP_001278641|refseq:NP_001278652|refseq:NP_001428|refseq:XP_016876568|refseq:XP_016876569|refseq:XP_016876570|refseq:XP_016876571|refseq:XP_016876572|refseq:XP_016876573	affinity chromatography technology	29509190	High throughput	BioGRID		Yes	Yes
222	O15294	OGT	Homo sapiens (Human)	O95863	SNAI1	Zinc finger protein SNAI1	refseq:NP_005976	bioid	29331416	High throughput	BioGRID		Yes	Yes
223	O15294	OGT	Homo sapiens (Human)	Q8NAP3	ZBTB38	Zinc finger and BTB domain-containing protein 38	refseq:NP_001073881|refseq:XP_005247314|refseq:XP_005247315|refseq:XP_005247318|refseq:XP_011510913|refseq:XP_016861541|refseq:XP_016861542|refseq:XP_016861543|refseq:XP_016861544|refseq:XP_016861545|refseq:XP_016861546|refseq:XP_016861547|refseq:XP_016861548|refseq:XP_016861549|refseq:XP_016861550	affinity chromatography technology	29490077	High throughput	BioGRID		Yes	Yes
224	O15294	OGT	Homo sapiens (Human)	Q8NFU7	TET1	Methylcytosine dioxygenase TET1	refseq:NP_085128	unspecified method	25517638	Low throughput	BioGRID		Yes	Yes
225	O15294	OGT	Homo sapiens (Human)	Q8NFU7	TET1	Methylcytosine dioxygenase TET1	refseq:NP_085128	affinity chromatography technology	25517638	Low throughput	BioGRID		Yes	Yes
226	O15294	OGT	Homo sapiens (Human)	Q8N5C8	TAB3	TGF-beta-activated kinase 1 and MAP3K7-binding protein 3	refseq:NP_690000|refseq:XP_005274540	affinity chromatography technology	27009840	Low throughput	BioGRID		Yes	Yes
227	O15294	OGT	Homo sapiens (Human)	P33778	H2BC3	Histone H2B type 1-B	refseq:NP_066406	affinity chromatography technology	27248496	High throughput	BioGRID		Yes	Yes
228	O15294	OGT	Homo sapiens (Human)	Q12888	TP53BP1	TP53-binding protein 1	refseq:NP_001135451|refseq:NP_001135452|refseq:NP_005648	affinity chromatography technology	29656893	High throughput	BioGRID		Yes	Yes
229	O15294	OGT	Homo sapiens (Human)	Q14676	MDC1	Mediator of DNA damage checkpoint protein 1	refseq:NP_055456|refseq:XP_005249551|refseq:XP_011513303|refseq:XP_011513305|refseq:XP_016867008	affinity chromatography technology	29656893	High throughput	BioGRID		Yes	Yes
230	O15294	OGT	Homo sapiens (Human)	Q9NR96	TLR9	Toll-like receptor 9	refseq:NP_059138	affinity chromatography technology	30277474	High throughput	BioGRID		Yes	Yes
231	O15294	OGT	Homo sapiens (Human)	Q9C0C7	AMBRA1	Activating molecule in BECN1-regulated autophagy protein 1	refseq:NP_001254711|refseq:NP_001254712|refseq:NP_001287660|refseq:NP_060219|refseq:XP_005253066|refseq:XP_005253068|refseq:XP_005253071|refseq:XP_006718322	affinity chromatography technology	30166453	High throughput	BioGRID		Yes	Yes
232	O15294	OGT	Homo sapiens (Human)	Q9HBD1	RC3H2	Roquin-2	refseq:NP_001094058|refseq:NP_061323	affinity chromatography technology	30209976	High throughput	BioGRID		Yes	Yes
233	Q8CGY8	OGT	Mus musculus (Mouse)	P20263	Pou5f1	POU domain, class 5, transcription factor 1	refseq:NP_038661	biochemical	22083510	High throughput	BioGRID		Yes	Yes
234	Q8CGY8	OGT	Mus musculus (Mouse)	Q99PU7	Bap1	Ubiquitin carboxyl-terminal hydrolase BAP1	refseq:NP_081364	biochemical	22878500	Low throughput	BioGRID		Yes	Yes
235	Q8CGY8	OGT	Mus musculus (Mouse)	Q8BVE8	Nsd2	Histone-lysine N-methyltransferase NSD2	refseq:NP_001074571|refseq:NP_780440|refseq:XP_006503721|refseq:XP_006503722|refseq:XP_006503723|refseq:XP_017176079	biochemical	19483677	Low throughput	BioGRID		Yes	Yes
236	Q8CGY8	OGT	Mus musculus (Mouse)	Q7TNH6	Nphp3	Nephrocystin-3	refseq:NP_082997|refseq:NP_766048	biochemical	21565611	High throughput	BioGRID		Yes	Yes
237	Q8CGY8	OGT	Mus musculus (Mouse)	Q921E6	Eed	Polycomb protein EED	refseq:NP_068676	biochemical	24457600	High throughput	BioGRID		Yes	Yes
238	Q8CGY8	OGT	Homo sapiens (Human)	Q92560	BAP1	Ubiquitin carboxyl-terminal hydrolase BAP1	refseq:NP_004647	biochemical	22878500	Low throughput	BioGRID		Yes	Yes
239	Q8CGY8	OGT	Mus musculus (Mouse)	Q8BL48	Unk	RING finger protein unkempt homolog	refseq:NP_766157	biochemical	25737280	High throughput	BioGRID		Yes	Yes
240	Q8CGY8	OGT	Mus musculus (Mouse)	P20263	Pou5f1	POU domain, class 5, transcription factor 1	refseq:NP_038661	biochemical	22608532	Low throughput	BioGRID		Yes	Yes
241	Q8CGY8	OGT	Mus musculus (Mouse)	P48432	Sox2	Transcription factor SOX-2	refseq:NP_035573	biochemical	22608532	Low throughput	BioGRID		Yes	Yes
242	O15294	OGT	Homo sapiens (Human)	Q676U5	ATG16L1	Autophagy-related protein 16-1	refseq:NP_001177195|refseq:NP_001177196|refseq:NP_060444|refseq:NP_110430|refseq:NP_942593	affinity chromatography technology	30196744	High throughput	BioGRID		Yes	Yes
243	O15294	OGT	Homo sapiens (Human)	Q8NEZ4	KMT2C	Histone-lysine N-methyltransferase 2C	refseq:NP_733751	affinity chromatography technology	29785026	High throughput	BioGRID		Yes	Yes
244	O15294	OGT	Homo sapiens (Human)	O15550	KDM6A	Lysine-specific demethylase 6A	refseq:NP_066963	affinity chromatography technology	29785026	High throughput	BioGRID		Yes	Yes
245	O15294	OGT	Homo sapiens (Human)	P24385	CCND1	G1/S-specific cyclin-D1	refseq:NP_444284	two hybrid	21654808	High throughput	BioGRID		Yes	Yes
246	O15294	OGT	Homo sapiens (Human)	Q6N021	TET2	Methylcytosine dioxygenase TET2	refseq:NP_001120680|refseq:NP_060098|refseq:XP_005263139	two hybrid	29735542	High throughput	BioGRID		Yes	Yes
247	O15294	OGT	Homo sapiens (Human)	P01106	MYC	Myc proto-oncogene protein	refseq:NP_002458	two hybrid	30415952	High throughput	BioGRID		Yes	Yes
248	O15294	OGT	Homo sapiens (Human)	P49116	NR2C2	Nuclear receptor subfamily 2 group C member 2	refseq:NP_001278623|refseq:NP_003289|refseq:XP_016862609	two hybrid	30463901	High throughput	BioGRID		Yes	Yes
249	O15294	OGT	Homo sapiens (Human)	Q86UE4	MTDH	Protein LYRIC	refseq:NP_848927	two hybrid	22199357	High throughput	BioGRID		Yes	Yes
250	O15294	OGT	Homo sapiens (Human)	O15047	SETD1A	Histone-lysine N-methyltransferase SETD1A	refseq:NP_055527|refseq:XP_005255780|refseq:XP_006721169|refseq:XP_016879398	affinity chromatography technology	29474905	High throughput	BioGRID		Yes	Yes
251	O15294	OGT	Homo sapiens (Human)	P62805	H4C1	Histone H4	refseq:NP_001029249|refseq:NP_003486|refseq:NP_003529|refseq:NP_003530|refseq:NP_003531|refseq:NP_003532|refseq:NP_003533|refseq:NP_003534|refseq:NP_003535|refseq:NP_003536|refseq:NP_003537|refseq:NP_003539|refseq:NP_068803|refseq:NP_778224	affinity chromatography technology	30804502	High throughput	BioGRID		Yes	Yes
252	O15294	OGT	Homo sapiens (Human)	Q13627	DYRK1A	Dual specificity tyrosine-phosphorylation-regulated kinase 1A	refseq:NP_001334650|refseq:NP_001334651|refseq:NP_001387|refseq:NP_567824|refseq:NP_569120|refseq:NP_569122|refseq:XP_006724039|refseq:XP_006724040|refseq:XP_006724041|refseq:XP_011527785|refseq:XP_016883773	affinity chromatography technology	30979931	High throughput	BioGRID		Yes	Yes
253	O15294	OGT	Homo sapiens (Human)	Q9Y4P1	ATG4B	Cysteine protease ATG4B	refseq:NP_037457|refseq:NP_847896	affinity chromatography technology	27527864	Low throughput	BioGRID		Yes	Yes
254	O15294	OGT	Homo sapiens (Human)	O95677	EYA4	Eyes absent homolog 4	refseq:NP_001287941|refseq:NP_001287942|refseq:NP_004091|refseq:NP_742101|refseq:NP_742103	affinity chromatography technology	28675297	High throughput	BioGRID		Yes	Yes
255	O15294	OGT	Homo sapiens (Human)	Q63HR2	TNS2	Tensin-2	refseq:NP_056134|refseq:NP_736610|refseq:NP_938072	bioid	28675297	High throughput	BioGRID		Yes	Yes
256	O15294	OGT	Homo sapiens (Human)	O00308	WWP2	NEDD4-like E3 ubiquitin-protein ligase WWP2	refseq:NP_001257382|refseq:NP_001257383|refseq:NP_001257384|refseq:NP_008945|refseq:NP_955456|refseq:XP_011521125|refseq:XP_011521127|refseq:XP_011521128|refseq:XP_016878368|refseq:XP_016878369|refseq:XP_016878370	two hybrid	31048545	High throughput	BioGRID		Yes	Yes
257	O15294	OGT	Homo sapiens (Human)	P42858	HTT	Huntingtin	refseq:NP_002102	affinity chromatography technology	25959826	High throughput	BioGRID		Yes	Yes
258	O15294	OGT	Homo sapiens (Human)	Q14494	NFE2L1	Endoplasmic reticulum membrane sensor NFE2L1	refseq:NP_001317191|refseq:NP_003195|refseq:XP_005257467|refseq:XP_005257469	affinity chromatography technology	29941490	High throughput	BioGRID		Yes	Yes
259	Q8CGY8	OGT	Mus musculus (Mouse)	P53566	Cebpa	CCAAT/enhancer-binding protein alpha	refseq:NP_001274443|refseq:NP_001274444|refseq:NP_001274450|refseq:NP_031704	affinity chromatography technology	26167872	High throughput	BioGRID		Yes	Yes
260	O15294	OGT	Homo sapiens (Human)	Q14494	NFE2L1	Endoplasmic reticulum membrane sensor NFE2L1	refseq:NP_001317191|refseq:NP_003195|refseq:XP_005257467|refseq:XP_005257469	bioid	29941490	Low throughput	BioGRID		Yes	Yes
261	O15294	OGT	Homo sapiens (Human)	P15822	HIVEP1	Zinc finger protein 40	refseq:NP_002105	affinity chromatography technology	32296183	High throughput	BioGRID		Yes	Yes
262	O15294	OGT	Homo sapiens (Human)	Q6Q0C0	TRAF7	E3 ubiquitin-protein ligase TRAF7	refseq:NP_115647	affinity chromatography technology	32296183	High throughput	BioGRID		Yes	Yes
263	O15294	OGT	Homo sapiens (Human)	Q9UHR5	SAP30BP	SAP30-binding protein	refseq:NP_001288768|refseq:NP_001288784|refseq:NP_037392	affinity chromatography technology	32296183	High throughput	BioGRID		Yes	Yes
264	O15294	OGT	Homo sapiens (Human)	Q8N9R8	SCAI	Protein SCAI	refseq:NP_001138349|refseq:NP_775961	affinity chromatography technology	32296183	High throughput	BioGRID		Yes	Yes
265	O15294	OGT	Homo sapiens (Human)	Q15973	ZNF124	Zinc finger protein 124	refseq:NP_001230669|refseq:NP_001284497|refseq:NP_001284498|refseq:NP_003422	genetic interference	32296183	High throughput	BioGRID		Yes	Yes
266	Q8CGY8	OGT	Mus musculus (Mouse)	Q61191	Hcfc1	Host cell factor 1	refseq:NP_032250	affinity chromatography technology	32325033	High throughput	BioGRID		Yes	Yes
267	O15294	OGT	Homo sapiens (Human)	Q9H4M7	PLEKHA4	Pleckstrin homology domain-containing family A member 4	refseq:NP_001154826|refseq:NP_065955	affinity chromatography technology	31091453	High throughput	BioGRID		Yes	Yes
268	Q7KJA9	SXC	Drosophila melanogaster (Fruit fly)	Q9VIQ8	COX4	Cytochrome c oxidase subunit 4	refseq:NP_001260613|refseq:NP_995732|refseq:NP_610013|refseq:NP_001260612	two hybrid	14605208	High throughput	BioGRID		Yes	Yes
269	Q7KJA9	SXC	Drosophila melanogaster (Fruit fly)	P02839	Lcp1	Larval cuticle protein 1	refseq:NP_476619|refseq:NP_001260801	two hybrid	14605208	High throughput	BioGRID	This protein seems to be located in extracellular space	Yes	No
270	Q7KJA9	SXC	Drosophila melanogaster (Fruit fly)	Q9VYC9	CG12726	FI16963p1	refseq:NP_001096972	two hybrid	14605208	High throughput	BioGRID	This protein seems to be located in extracellular space	Yes	No
271	Q7KJA9	SXC	Drosophila melanogaster (Fruit fly)	Q9VV24	BcDNA	FI02976p	refseq:NP_648868	two hybrid	14605208	High throughput	BioGRID	This protein seems to be located in extracellular space	Yes	No
272	Q7KJA9	SXC	Drosophila melanogaster (Fruit fly)	Q9W227	Dmel\CG2852	Peptidyl-prolyl cis-trans isomerase	refseq:NP_611695|refseq:NP_726217	two hybrid	14605208	High throughput	BioGRID		Yes	Yes
273	Q7KJA9	SXC	Drosophila melanogaster (Fruit fly)	Q9XTL2	Stam	Jak pathway signal transduction adaptor molecule	refseq:NP_477448	two hybrid	14605208	High throughput	BioGRID		Yes	Yes
274	Q7KJA9	SXC	Drosophila melanogaster (Fruit fly)	P07187	Lcp2	Larval cuticle protein 2	refseq:NP_476620|refseq:NP_001260802	two hybrid	14605208	High throughput	BioGRID	This protein seems to be located in extracellular space	Yes	No
275	Q7KJA9	SXC	Drosophila melanogaster (Fruit fly)	Q9VTX7	eyg	Eyegone, isoform A	refseq:NP_524042|refseq:NP_001014582|refseq:NP_001287047	two hybrid	14605208	High throughput	BioGRID		Yes	Yes
276	Q7KJA9	SXC	Drosophila melanogaster (Fruit fly)	Q7KTX7	park	E3 ubiquitin-protein ligase parkin	refseq:NP_730600|refseq:NP_730601	two hybrid	14605208	High throughput	BioGRID		Yes	Yes
277	Q7KJA9	SXC	Drosophila melanogaster (Fruit fly)	Q9VIZ0	l(2)37Cg	Probable DNA-directed RNA polymerases I and III subunit RPAC2	refseq:NP_609950|refseq:NP_001260563|refseq:NP_001260562	two hybrid	14605208	High throughput	BioGRID		Yes	Yes
278	Q7KJA9	SXC	Drosophila melanogaster (Fruit fly)	Q86BS5	Hip1	Huntingtin interacting protein 1, isoform B	refseq:NP_729827|refseq:NP_648597	two hybrid	14605208	High throughput	BioGRID		Yes	Yes
279	Q7KJA9	SXC	Drosophila melanogaster (Fruit fly)	L0MPR7	toy	Twin of eyeless, isoform C	refseq:NP_001259080|refseq:NP_524638	two hybrid	14605208	High throughput	BioGRID		Yes	Yes
280	Q7KJA9	SXC	Drosophila melanogaster (Fruit fly)	Q9VZB3	Dmel\CG11350	Uncharacterized protein	refseq:NP_647910	two hybrid	14605208	High throughput	BioGRID		Yes	Yes
281	Q7KJA9	SXC	Drosophila melanogaster (Fruit fly)	Q6NNF8	13204	SD21550p	refseq:NP_725042|refseq:NP_610678	two hybrid	14605208	High throughput	BioGRID		Yes	Yes
282	Q7KJA9	SXC	Drosophila melanogaster (Fruit fly)	Q8SXG9	Dmel\CG13362	RE65335p	refseq:NP_569854	two hybrid	14605208	High throughput	BioGRID	This protein seems to be located in extracellular space	Yes	No
283	Q7KJA9	SXC	Drosophila melanogaster (Fruit fly)	Q9VDW3	Dys	Dystrophin, isoform B	refseq:NP_001262732|refseq:NP_001262733|refseq:NP_001262730|refseq:NP_001262731|refseq:NP_001036728|refseq:NP_001036722|refseq:NP_001036723|refseq:NP_001036721|refseq:NP_001036726|refseq:NP_001036727|refseq:NP_001036724|refseq:NP_001036725	two hybrid	14605208	High throughput	BioGRID		Yes	Yes
284	Q7KJA9	SXC	Drosophila melanogaster (Fruit fly)	M9PCQ7	CT33252	Uncharacterized protein, isoform G	refseq:NP_001260139|refseq:NP_001260136|refseq:NP_001260137|refseq:NP_001260135|refseq:NP_001260138|refseq:NP_723197|refseq:NP_001097102|refseq:NP_001260140	two hybrid	14605208	High throughput	BioGRID		Yes	Yes
285	Q7KJA9	SXC	Drosophila melanogaster (Fruit fly)	A0A0B4LEH1	sns	Sticks and stones, isoform C	refseq:NP_001286213|refseq:NP_788286|refseq:NP_001036532	two hybrid	14605208	High throughput	BioGRID		Yes	Yes
286	Q7KJA9	SXC	Drosophila melanogaster (Fruit fly)	Q9VV38	Dmel\CG4998	RE07247p	refseq:NP_648878|refseq:NP_001036609	two hybrid	14605208	High throughput	BioGRID	This protein seems to be located in extracellular space	Yes	No
287	Q7KJA9	SXC	Drosophila melanogaster (Fruit fly)	O76924	ari-2	Potential E3 ubiquitin-protein ligase ariadne-2	refseq:NP_477374	two hybrid	14605208	High throughput	BioGRID		Yes	Yes
288	Q7KJA9	SXC	Drosophila melanogaster (Fruit fly)	Q86BH6	Zasp66	Z band alternatively spliced PDZ-motif protein 66, isoform I	refseq:NP_788481|refseq:NP_788483|refseq:NP_788482|refseq:NP_788484|refseq:NP_648246|refseq:NP_729398|refseq:NP_729395|refseq:NP_729396|refseq:NP_001163382|refseq:NP_001163385|refseq:NP_001163384|refseq:NP_001163386	two hybrid	14605208	High throughput	BioGRID		Yes	Yes
289	Q7KJA9	SXC	Drosophila melanogaster (Fruit fly)	Q9VVU4	Dmel\CG6843	Cir_N domain-containing protein	refseq:NP_649072	two hybrid	14605208	High throughput	BioGRID		Yes	Yes
290	Q7KJA9	SXC	Drosophila melanogaster (Fruit fly)	Q9V345	CSN4	COP9 signalosome complex subunit 4	refseq:NP_001163080|refseq:NP_477444	two hybrid	14605208	High throughput	BioGRID		Yes	Yes
291	Q7KJA9	SXC	Drosophila melanogaster (Fruit fly)	O16011	mbl	Protein muscleblind	refseq:NP_001246393|refseq:NP_001246391|refseq:NP_001137689|refseq:NP_001137688|refseq:NP_001246395|refseq:NP_788391|refseq:NP_788390|refseq:NP_788392|refseq:NP_001261045|refseq:NP_001261044|refseq:NP_001261047|refseq:NP_001261046|refseq:NP_001261043|refseq:NP_001261048	two hybrid	14605208	High throughput	BioGRID		Yes	Yes
292	Q7KJA9	SXC	Drosophila melanogaster (Fruit fly)	Q9V4C8	Hcf	Host cell factor	refseq:NP_726566|refseq:NP_726567|refseq:NP_524621|refseq:NP_001245420|refseq:NP_995595	phenotypic enhancement	29588363	Low throughput	BioGRID		Yes	Yes
293	Q7KJA9	SXC	Drosophila melanogaster (Fruit fly)	Q9W0Q1	Hipk	Homeodomain interacting protein kinase, isoform A	refseq:NP_612038|refseq:NP_001261215|refseq:NP_728531	affinity capture-western	31932432	Low throughput	BioGRID		Yes	Yes
294	Q7KJA9	SXC	Drosophila melanogaster (Fruit fly)	Q9VKW2	pie	LD12022p	refseq:NP_001260348|refseq:NP_524740	two hybrid	15575970	High throughput	BioGRID		Yes	Yes
295	Q7KJA9	SXC	Drosophila melanogaster (Fruit fly)	Q9W363	mxc	Multi sex combs, isoform A	refseq:NP_001285043|refseq:NP_572548	phenotypic enhancement	9691040	Low throughput	BioGRID		Yes	Yes
296	Q7KJA9	SXC	Drosophila melanogaster (Fruit fly)	Q9VTZ4	nst	Phosphoacetylglucosamine mutase	refseq:NP_648588	affinity capture-western	22375049	Low throughput	BioGRID		Yes	Yes
297	Q7KJA9	SXC	Drosophila melanogaster (Fruit fly)	O61735	Clk	Circadian locomoter output cycles protein kaput	refseq:NP_001014576|refseq:NP_001014574|refseq:NP_729294|refseq:NP_996021|refseq:NP_523964	affinity capture-western	23395175	Low throughput	BioGRID		Yes	Yes
298	Q7KJA9	SXC	Drosophila melanogaster (Fruit fly)	Q7KTX8	skd	Mediator of RNA polymerase II transcription subunit 13	refseq:NP_730590|refseq:NP_524653|refseq:NP_001262134|refseq:NP_730591	phenotypic enhancement	29588363	Low throughput	BioGRID		Yes	Yes
299	Q7KJA9	SXC	Drosophila melanogaster (Fruit fly)	P26017	Pc	Polycomb group protein Pc	refseq:NP_524199	phenotypic enhancement	29588363	Low throughput	BioGRID		Yes	Yes
300	Q7KJA9	SXC	Drosophila melanogaster (Fruit fly)	Q9VTX7	eyg	Eyegone, isoform A	refseq:NP_001014582|refseq:NP_001287047|refseq:NP_524042	two hybrid	14605208	High throughput	IntAct		Yes	Yes
301	Q7KJA9	SXC	Drosophila melanogaster (Fruit fly)	Q7KTX7	park	E3 ubiquitin-protein ligase parkin	refseq:NP_730600|refseq:NP_730601	two hybrid	14605208	High throughput	IntAct		Yes	Yes
302	Q7KJA9	SXC	Drosophila melanogaster (Fruit fly)	Q9VIQ8	COX4	Cytochrome c oxidase subunit 4	refseq:NP_001260612|refseq:NP_001260613|refseq:NP_610013|refseq:NP_995732	two hybrid	14605208	High throughput	IntAct		Yes	Yes
303	Q7KJA9	SXC	Drosophila melanogaster (Fruit fly)	Q9VIZ0	l(2)37Cg	Probable DNA-directed RNA polymerases I and III subunit RPAC2	refseq:NP_609950	two hybrid	14605208	High throughput	IntAct		Yes	Yes
304	Q7KJA9	SXC	Drosophila melanogaster (Fruit fly)	Q8MQJ8	Hip1	Huntingtin interacting protein 1	refseq:NP_648597	two hybrid	14605208	High throughput	IntAct		Yes	Yes
305	Q7KJA9	SXC	Drosophila melanogaster (Fruit fly)	Q9V490	toy	GH14454p	refseq:NP_524638	two hybrid	14605208	High throughput	IntAct		Yes	Yes
306	Q7KJA9	SXC	Drosophila melanogaster (Fruit fly)	Q9VZB3	Dmel\CG11350	Uncharacterized protein	refseq:NP_647910	two hybrid	14605208	High throughput	IntAct		Yes	Yes
307	Q7KJA9	SXC	Drosophila melanogaster (Fruit fly)	P02839	Lcp1	Larval cuticle protein 1	refseq:NP_001260801|refseq:NP_476619	two hybrid	14605208	High throughput	IntAct	This protein seems to be located in extracellular space	Yes	No
308	Q7KJA9	SXC	Drosophila melanogaster (Fruit fly)	Q9VYC9	CG12726	FI16963p1	refseq:NP_001096972	two hybrid	14605208	High throughput	IntAct	This protein seems to be located in extracellular space	Yes	No
309	Q7KJA9	SXC	Drosophila melanogaster (Fruit fly)	Q9VV24	BcDNA	FI02976p	refseq:NP_648868	two hybrid	14605208	High throughput	IntAct	This protein seems to be located in extracellular space	Yes	No
310	Q7KJA9	SXC	Drosophila melanogaster (Fruit fly)	A1Z8K2	Dmel\CG13204	FI20150p1	refseq:NP_610678	two hybrid	14605208	High throughput	IntAct		Yes	Yes
311	Q7KJA9	SXC	Drosophila melanogaster (Fruit fly)	Q8SXG9	Dmel\CG13362	RE65335p	refseq:NP_569854	two hybrid	14605208	High throughput	IntAct	This protein seems to be located in extracellular space	Yes	No
312	Q7KJA9	SXC	Drosophila melanogaster (Fruit fly)	Q9W227	Dmel\CG2852	Peptidyl-prolyl cis-trans isomerase	refseq:NP_611695|refseq:NP_726217	two hybrid	14605208	High throughput	IntAct		Yes	Yes
313	Q7KJA9	SXC	Drosophila melanogaster (Fruit fly)	O16011	mbl	Protein muscleblind	refseq:NP_788390|refseq:NP_788391|refseq:NP_788392	two hybrid	14605208	High throughput	IntAct		Yes	Yes
314	Q7KJA9	SXC	Drosophila melanogaster (Fruit fly)	Q9VDW6	Dys	Dystrophin, isoforms A/C/F/G/H	refseq:NP_001036722|refseq:NP_001036723|refseq:NP_001036724|refseq:NP_001036726|refseq:NP_001036728	two hybrid	14605208	High throughput	IntAct		Yes	Yes
315	Q7KJA9	SXC	Drosophila melanogaster (Fruit fly)	Q9VMA9	CT33252	AT18603p	refseq:NP_723197	two hybrid	14605208	High throughput	IntAct		Yes	Yes
316	Q7KJA9	SXC	Drosophila melanogaster (Fruit fly)	Q9VRE6	stg1	GH12419p1	refseq:NP_001027082	two hybrid	14605208	High throughput	IntAct	This protein seems to be located in plasma membrane	Yes	No
317	Q7KJA9	SXC	Drosophila melanogaster (Fruit fly)	A1Z7J1	sns	Sticks and stones, isoform A	refseq:NP_788286	two hybrid	14605208	High throughput	IntAct		Yes	Yes
318	Q7KJA9	SXC	Drosophila melanogaster (Fruit fly)	Q9VV38	Dmel\CG4998	RE07247p	refseq:NP_648878	two hybrid	14605208	High throughput	IntAct	This protein seems to be located in extracellular space	Yes	No
319	Q7KJA9	SXC	Drosophila melanogaster (Fruit fly)	O76924	ari-2	Potential E3 ubiquitin-protein ligase ariadne-2	refseq:NP_477374	two hybrid	14605208	High throughput	IntAct		Yes	Yes
320	Q7KJA9	SXC	Drosophila melanogaster (Fruit fly)	Q8IQB4	Zasp66	Z band alternatively spliced PDZ-motif protein 66, isoform E	refseq:NP_729395	two hybrid	14605208	High throughput	IntAct		Yes	Yes
321	Q7KJA9	SXC	Drosophila melanogaster (Fruit fly)	Q9XTL2	Stam	Jak pathway signal transduction adaptor molecule	refseq:NP_477448	two hybrid	14605208	High throughput	IntAct		Yes	Yes
322	Q7KJA9	SXC	Drosophila melanogaster (Fruit fly)	Q9VVU4	Dmel\CG6843	Cir_N domain-containing protein	refseq:NP_649072	two hybrid	14605208	High throughput	IntAct		Yes	Yes
323	Q7KJA9	SXC	Drosophila melanogaster (Fruit fly)	P07187	Lcp2	Larval cuticle protein 2	refseq:NP_001260802|refseq:NP_476620	two hybrid	14605208	High throughput	IntAct	This protein seems to be located in extracellular space	Yes	No
324	Q7KJA9	SXC	Drosophila melanogaster (Fruit fly)	Q9V345	CSN4	COP9 signalosome complex subunit 4	refseq:NP_001163080|refseq:NP_477444	two hybrid	14605208	High throughput	IntAct		Yes	Yes
325	O15294	OGT	Homo sapiens (Human)	Q00005	PPP2R2B	Serine/threonine-protein phosphatase 2A 55 kDa regulatory subunit B beta isoform	refseq:NP_001258828|refseq:NP_001258829|refseq:NP_001258877|refseq:NP_858060|refseq:NP_858061|refseq:NP_858062|refseq:NP_858063|refseq:NP_858064	pull down	19156129	High throughput	IntAct		Yes	Yes
326	O15294	OGT	Homo sapiens (Human)	Q04206	RELA	Transcription factor p65	refseq:NP_001138610|refseq:NP_001230913|refseq:NP_068810	anti bait coimmunoprecipitation	17882263		IntAct		Yes	Yes
327	O15294	OGT	Homo sapiens (Human)	O95644	NFATC1	Nuclear factor of activated T-cells, cytoplasmic 1	refseq:NP_001265598|refseq:NP_001265599|refseq:NP_001265601|refseq:NP_001265602|refseq:NP_001265604|refseq:NP_006153|refseq:NP_765975|refseq:NP_765976|refseq:NP_765977|refseq:NP_765978	anti bait coimmunoprecipitation	17882263		IntAct		Yes	Yes
328	O15294	OGT	Mus musculus (Mouse)	Q9D1P2	Kat8	Histone acetyltransferase KAT8	refseq:NP_080646	tandem affinity purification	20360068		IntAct		Yes	Yes
329	O15294	OGT	Mus musculus (Mouse)	Q6ZQH8	Nup188	Nucleoporin NUP188	refseq:NP_938046	tandem affinity purification	20360068		IntAct		Yes	Yes
330	O15294	OGT	Mus musculus (Mouse)	Q80U93	Nup214	Nuclear pore complex protein Nup214	refseq:NP_758472	tandem affinity purification	20360068		IntAct		Yes	Yes
331	O15294	OGT	Mus musculus (Mouse)	Q9CQU5	Zwint	ZW10 interactor	refseq:NP_001280612|refseq:NP_001280613|refseq:NP_079911	tandem affinity purification	20360068		IntAct		Yes	Yes
332	O15294	OGT	Homo sapiens (Human)	Q9Y297	BTRC	F-box/WD repeat-containing protein 1A	refseq:NP_003930|refseq:NP_378663	anti tag coimmunoprecipitation	19615732		IntAct		Yes	Yes
333	O15294	OGT	Homo sapiens (Human)	Q9UKB1	FBXW11	F-box/WD repeat-containing protein 11	refseq:NP_036432|refseq:NP_387448|refseq:NP_387449	anti tag coimmunoprecipitation	19615732		IntAct		Yes	Yes
334	O15294	OGT	Homo sapiens (Human)	P98177	FOXO4	Forkhead box protein O4	refseq:NP_001164402|refseq:NP_005929	anti bait coimmunoprecipitation	19932102		IntAct		Yes	Yes
335	O15294	OGT	Homo sapiens (Human)	Q92560	BAP1	Ubiquitin carboxyl-terminal hydrolase BAP1	refseq:NP_004647	anti tag coimmunoprecipitation	19615732		IntAct		Yes	Yes
336	O15294	OGT	Homo sapiens (Human)	O43427	FIBP	Acidic fibroblast growth factor intracellular-binding protein	refseq:NP_004205|refseq:NP_942600	anti bait coimmunoprecipitation	17353931		IntAct		Yes	Yes
337	O15294	OGT	Homo sapiens (Human)	Q9P2S5	WRAP73	WD repeat-containing protein WRAP73	refseq:NP_060288	anti bait coimmunoprecipitation	17353931		IntAct		Yes	Yes
338	Q8CGY8	OGT	Mus musculus (Mouse)	P62259	Ywhae	14-3-3 protein epsilon	refseq:NP_033562	cosedimentation	16615898		IntAct		Yes	Yes
339	O15294	OGT	Francisella tularensis subsp. tularensis (strain SCHU S4 / Schu 4)	Q5NIN9	lysA1	Diaminopimelate decarboxylase	refseq:WP_003022882|refseq:YP_169103	two hybrid pooling approach	20711500		IntAct		Yes	Yes
340	O15294	OGT	Influenza A virus (A/Viet Nam/1203/2004(H5N1))	A5A5U1	NS1	Non-structural protein 1		anti tag coimmunoprecipitation	28169297		IntAct		Yes	Yes
341	O15294	OGT	Influenza A virus (strain A/Aichi/2/1968 H3N2)	I6T1Z2	NS1	Non-structural protein 1		anti tag coimmunoprecipitation	28169297		IntAct		Yes	Yes
342	O15294	OGT	Influenza A virus (A/Viet Nam/1203/2004(H5N1))	EBI-12582800				anti tag coimmunoprecipitation	28169297		IntAct	No details could be found with the EBI accession number	Yes	No
343	O15294	OGT	Influenza A virus (A/New York/1682/2009(H1N1))	C5E522	NP	Nucleoprotein		anti tag coimmunoprecipitation	28169297		IntAct		Yes	Yes
344	O15294	OGT	Influenza A virus (A/New York/1682/2009(H1N1))	C5E524	NS1	Non-structural protein 1		anti tag coimmunoprecipitation	28169297		IntAct		Yes	Yes
345	O15294	OGT	Influenza A virus (A/New York/1682/2009(H1N1))	C5E526	PB1	RNA-directed RNA polymerase catalytic subunit		anti tag coimmunoprecipitation	28169297		IntAct		Yes	Yes
346	O15294	OGT	Influenza A virus (A/New York/1682/2009(H1N1))	C5E527	PB2	Polymerase basic protein 2		anti tag coimmunoprecipitation	28169297		IntAct		Yes	Yes
347	O15294	OGT	Influenza A virus (A/WSN/1933(H1N1))	Q194T2	NS1	Non-structural protein 1		anti tag coimmunoprecipitation	28169297		IntAct		Yes	Yes
348	O15294	OGT	Homo sapiens (Human)	O94763	URI1	Unconventional prefoldin RPB5 interactor 1	refseq:NP_001239570|refseq:NP_003787	anti bait coimmunoprecipitation	27505673		IntAct		Yes	Yes
349	O15294	OGT	Homo sapiens (Human)	P36873	PPP1CC	Serine/threonine-protein phosphatase PP1-gamma catalytic subunit	refseq:NP_001231903|refseq:NP_002701	anti bait coimmunoprecipitation	27505673		IntAct		Yes	Yes
350	O15294	OGT	Homo sapiens (Human)	O94763	URI1	Unconventional prefoldin RPB5 interactor 1	refseq:NP_001239570|refseq:NP_003787	pull down	27505673		IntAct		Yes	Yes
351	O15294	OGT	Rattus norvegicus (Rat)	P63088	Ppp1cc	Serine/threonine-protein phosphatase PP1-gamma catalytic subunit	refseq:NP_071943	pull down	27505673		IntAct		Yes	Yes
352	O15294	OGT	Homo sapiens (Human)	O94763	URI1	Unconventional prefoldin RPB5 interactor 1	refseq:NP_001239570|refseq:NP_003787	enzymatic study	27505673		IntAct		Yes	Yes
353	O15294	OGT	Homo sapiens (Human)	Q15750	TAB1	TGF-beta-activated kinase 1 and MAP3K7-binding protein 1	refseq:NP_006107|refseq:NP_705717	enzymatic study	27505673		IntAct		Yes	Yes
354	O15294	OGT	Homo sapiens (Human)	O94763	URI1	Unconventional prefoldin RPB5 interactor 1	refseq:NP_001239570|refseq:NP_003787	anti tag coimmunoprecipitation	27505673		IntAct		Yes	Yes
355	O15294	OGT	Homo sapiens (Human)	A0A0S2Z5B5	NUP62CL	Nucleoporin 62kDa C-terminal like isoform 2		two hybrid prey pooling approach	26871637		IntAct		Yes	Yes
356	O15294	OGT	Homo sapiens (Human)	Q9H1M0	NUP62CL	Nucleoporin-62 C-terminal-like protein	refseq:NP_060151	two hybrid prey pooling approach	26871637		IntAct		Yes	Yes
357	O15294	OGT	Homo sapiens (Human)	A0A0S2Z5B5	NUP62CL	Nucleoporin 62kDa C-terminal like isoform 2		two hybrid array	26871637		IntAct		Yes	Yes
358	O15294	OGT	Homo sapiens (Human)	Q9H1M0	NUP62CL	Nucleoporin-62 C-terminal-like protein	refseq:NP_060151	two hybrid array	26871637		IntAct		Yes	Yes
359	O15294	OGT	Homo sapiens (Human)	Q7Z494	NPHP3	Nephrocystin-3	refseq:NP_694972	tandem affinity purification	27173435		IntAct		Yes	Yes
360	O15294	OGT	Homo sapiens (Human)	Q6IQ23	PLEKHA7	Pleckstrin homology domain-containing family A member 7	refseq:NP_001316559|refseq:NP_001316560|refseq:NP_778228	anti bait coimmunoprecipitation	28877994		IntAct		Yes	Yes
361	O15294	OGT	Saccharomyces cerevisiae (strain ATCC 204508 / S288c) (Baker's yeast)	Q12140	BSC1	Bypass of stop codon protein 1	refseq:NP_010247	validated two hybrid	27107014		IntAct	This protein seems to be located in extracellular space	Yes	No
362	O15294	OGT	Saccharomyces cerevisiae (strain ATCC 204508 / S288c) (Baker's yeast)	Q12140	BSC1	Bypass of stop codon protein 1	refseq:NP_010247	two hybrid array	27107014		IntAct	This protein seems to be located in extracellular space	Yes	No
363	O15294	OGT	Saccharomyces cerevisiae (strain ATCC 204508 / S288c) (Baker's yeast)	Q12140	BSC1	Bypass of stop codon protein 1	refseq:NP_010247	two hybrid pooling approach	27107014		IntAct	This protein seems to be located in extracellular space	Yes	No
364	O15294	OGT	Homo sapiens (Human)	Q7Z494	NPHP3	Nephrocystin-3	refseq:NP_694972	inference by socio-affinity scoring	27173435		IntAct		Yes	Yes
365	O15294	OGT	Homo sapiens (Human)	Q13432	UNC119	Protein unc-119 homolog A	refseq:NP_001317095|refseq:NP_005139|refseq:NP_473376	inference by socio-affinity scoring	27173435		IntAct		Yes	Yes
366	O15294-3	OGT	Homo sapiens (Human)	EBI-22572814				validated two hybrid	32296183		IntAct	No details could be found with the EBI accession number	Yes	No
367	O15294	OGT	Homo sapiens (Human)	Q8N9R8	SCAI	Protein SCAI	refseq:NP_001138349|refseq:NP_775961	validated two hybrid	32296183		IntAct		Yes	Yes
368	O15294	OGT	Homo sapiens (Human)	P61964	WDR5	WD repeat-containing protein 5	refseq:NP_060058|refseq:NP_438172|refseq:XP_005272220	tandem affinity purification	27705803		IntAct		Yes	Yes
369	O15294	OGT	Homo sapiens (Human)	Q6N021	TET2	Methylcytosine dioxygenase TET2	refseq:NP_001120680|refseq:NP_060098|refseq:XP_005263139	pull down	23353889		IntAct		Yes	Yes
370	O15294	OGT	Homo sapiens (Human)	Q8NFU7	TET1	Methylcytosine dioxygenase TET1	refseq:NP_085128	pull down	23353889		IntAct		Yes	Yes
371	O15294	OGT	Homo sapiens (Human)	O43151	TET3	Methylcytosine dioxygenase TET3	refseq:NP_001274420|refseq:XP_005264244	pull down	23353889		IntAct		Yes	Yes
372	O15294	OGT	Homo sapiens (Human)	Q6UXN9	WDR82	WD repeat-containing protein 82	refseq:NP_079498	pull down	23353889		IntAct		Yes	Yes
373	O15294	OGT	Homo sapiens (Human)	Q9C005	DPY30	Protein dpy-30 homolog	refseq:NP_001308138|refseq:NP_115963	pull down	23353889		IntAct		Yes	Yes
374	O15294	OGT	Homo sapiens (Human)	Q9P0U4	CXXC1	CXXC-type zinc finger protein 1	refseq:NP_001095124|refseq:NP_055408|refseq:XP_011524242|refseq:XP_016881207	pull down	23353889		IntAct		Yes	Yes
375	O15294	OGT	Homo sapiens (Human)	Q15291	RBBP5	Retinoblastoma-binding protein 5	refseq:NP_001180201|refseq:NP_001180202|refseq:NP_005048	pull down	23353889		IntAct		Yes	Yes
376	O15294	OGT	Homo sapiens (Human)	Q9UBL3	ASH2L	Set1/Ash2 histone methyltransferase complex subunit ASH2	refseq:NP_001098684|refseq:NP_001248761|refseq:NP_004665	pull down	23353889		IntAct		Yes	Yes
377	O15294	OGT	Homo sapiens (Human)	P61964	WDR5	WD repeat-containing protein 5	refseq:NP_060058|refseq:NP_438172|refseq:XP_005272220	pull down	23353889		IntAct		Yes	Yes
378	O15294	OGT	Homo sapiens (Human)	O15047	SETD1A	Histone-lysine N-methyltransferase SETD1A	refseq:NP_055527|refseq:XP_005255780|refseq:XP_006721169|refseq:XP_016879398	pull down	23353889		IntAct		Yes	Yes
379	O15294	OGT	Homo sapiens (Human)	O43151	TET3	Methylcytosine dioxygenase TET3	refseq:NP_001274420|refseq:XP_005264244	anti bait coimmunoprecipitation	23353889		IntAct		Yes	Yes
380	O15294	OGT	Homo sapiens (Human)	Q6N021	TET2	Methylcytosine dioxygenase TET2	refseq:NP_001120680|refseq:NP_060098|refseq:XP_005263139	anti bait coimmunoprecipitation	23353889		IntAct		Yes	Yes
381	O15294	OGT	Mus musculus (Mouse)	Q8BG87	Tet3	Methylcytosine dioxygenase TET3	refseq:NP_001334242|refseq:XP_006505838|refseq:XP_006505839|refseq:XP_006505840|refseq:XP_017176954	pull down	23353889		IntAct		Yes	Yes
382	O15294	OGT	Mus musculus (Mouse)	Q8BG87	Tet3	Methylcytosine dioxygenase TET3	refseq:NP_001334242|refseq:XP_006505838|refseq:XP_006505839|refseq:XP_006505840|refseq:XP_017176954	anti tag coimmunoprecipitation	23353889		IntAct		Yes	Yes
383	O15294	OGT	Homo sapiens (Human)	Q6N021	TET2	Methylcytosine dioxygenase TET2	refseq:NP_001120680|refseq:NP_060098|refseq:XP_005263139	anti tag coimmunoprecipitation	23353889		IntAct		Yes	Yes
384	P56558	OGT	Homo sapiens (Human)	Q9UPV9	TRAK1	Trafficking kinesin-binding protein 1	refseq:NP_001036111|refseq:NP_001252537|refseq:NP_001252539|refseq:NP_055780	fluorescence microscopy	24995978		IntAct		Yes	Yes
385	P56558	OGT	Homo sapiens (Human)	Q9UPV9	TRAK1	Trafficking kinesin-binding protein 1	refseq:NP_001036111|refseq:NP_001252537|refseq:NP_001252539|refseq:NP_055780	confocal microscopy	24995978		IntAct		Yes	Yes
386	P56558	OGT	Homo sapiens (Human)	Q9UPV9	TRAK1	Trafficking kinesin-binding protein 1	refseq:NP_001036111|refseq:NP_001252537|refseq:NP_001252539|refseq:NP_055780	anti tag coimmunoprecipitation	24995978		IntAct		Yes	Yes
387	O15294	OGT	Homo sapiens (Human)	Q9UPV9	TRAK1	Trafficking kinesin-binding protein 1	refseq:NP_001036111|refseq:NP_001252537|refseq:NP_001252539|refseq:NP_055780	anti tag coimmunoprecipitation	24995978		IntAct		Yes	Yes
388	O15294	OGT	Rattus norvegicus (Rat)	Q2PQA9	Kif5b	Kinesin-1 heavy chain	refseq:NP_476550|refseq:XP_006254067	anti tag coimmunoprecipitation	24995978		IntAct		Yes	Yes
389	P56558	OGT	Rattus norvegicus (Rat)	Q2PQA9	Kif5b	Kinesin-1 heavy chain	refseq:NP_476550|refseq:XP_006254067	anti tag coimmunoprecipitation	24995978		IntAct		Yes	Yes
390	P56558	OGT	Homo sapiens (Human)	Q9UPV9	TRAK1	Trafficking kinesin-binding protein 1	refseq:NP_001036111|refseq:NP_001252537|refseq:NP_001252539|refseq:NP_055780	anti bait coimmunoprecipitation	24995978		IntAct		Yes	Yes
391	O15294	OGT	Drosophila melanogaster (Fruit fly)	Q960V3	milt	Trafficking kinesin-binding protein milt	refseq:NP_542943|refseq:NP_723249|refseq:NP_723251	anti bait coimmunoprecipitation	24995978		IntAct		Yes	Yes
392	O15294	OGT	Homo sapiens (Human)	Q8NDX5	PHC3	Polyhomeotic-like protein 3	refseq:NP_001295045|refseq:NP_079223	two hybrid array	25416956		IntAct		Yes	Yes
393	O15294	OGT	Homo sapiens (Human)	P11464	PSG1	Pregnancy-specific beta-1-glycoprotein 1	refseq:NP_001171754|refseq:NP_001171755|refseq:NP_001284702|refseq:NP_008836	two hybrid array	25416956		IntAct	This protein seems to be located in extracellular space	Yes	No
394	O15294	OGT	Homo sapiens (Human)	Q8NDX5	PHC3	Polyhomeotic-like protein 3	refseq:NP_001295045|refseq:NP_079223	two hybrid prey pooling approach	25416956		IntAct		Yes	Yes
395	O15294	OGT	Homo sapiens (Human)	E7EQS8	TET2	Methylcytosine dioxygenase TET		two hybrid prey pooling approach	25416956		IntAct		Yes	Yes
396	O15294	OGT	Homo sapiens (Human)	Q9H1M0	NUP62CL	Nucleoporin-62 C-terminal-like protein	refseq:NP_060151	two hybrid prey pooling approach	25416956		IntAct		Yes	Yes
397	O15294	OGT	Homo sapiens (Human)	E7EQS8	TET2	Methylcytosine dioxygenase TET		two hybrid array	25416956		IntAct		Yes	Yes
398	O15294	OGT	Homo sapiens (Human)	P11464	PSG1	Pregnancy-specific beta-1-glycoprotein 1	refseq:NP_001171754|refseq:NP_001171755|refseq:NP_001284702|refseq:NP_008836	two hybrid prey pooling approach	25416956		IntAct	This protein seems to be located in extracellular space	Yes	No
399	O15294	OGT	Homo sapiens (Human)	Q9H1M0	NUP62CL	Nucleoporin-62 C-terminal-like protein	refseq:NP_060151	two hybrid array	25416956		IntAct		Yes	Yes
400	O15294	OGT	Homo sapiens (Human)	Q9H1M0	NUP62CL	Nucleoporin-62 C-terminal-like protein	refseq:NP_060151	validated two hybrid	25416956		IntAct		Yes	Yes
401	O15294	OGT	Homo sapiens (Human)	P11464	PSG1	Pregnancy-specific beta-1-glycoprotein 1	refseq:NP_001171754|refseq:NP_001171755|refseq:NP_001284702|refseq:NP_008836	validated two hybrid	25416956		IntAct	This protein seems to be located in extracellular space	Yes	No
402	O15294	OGT	Homo sapiens (Human)	E7EQS8	TET2	Methylcytosine dioxygenase TET		validated two hybrid	25416956		IntAct		Yes	Yes
403	O15294	OGT	Homo sapiens (Human)	Q8NDX5	PHC3	Polyhomeotic-like protein 3	refseq:NP_001295045|refseq:NP_079223	validated two hybrid	25416956		IntAct		Yes	Yes
404	O15294	OGT	Bacillus anthracis	Q81JE5	mnmA	tRNA-specific 2-thiouridylase MnmA	refseq:NP_846843|refseq:WP_001038005|refseq:YP_030539	two hybrid pooling approach	20711500		IntAct		Yes	Yes
405	O15294	OGT	Bacillus anthracis	A0A6L7HG64	moeA2	Molybdopterin molybdenumtransferase	refseq:NP_845891|refseq:WP_000442182	two hybrid pooling approach	20711500		IntAct		Yes	Yes
406	O15294	OGT	Bacillus anthracis	Q81VT8	rpoB	DNA-directed RNA polymerase subunit beta	refseq:NP_842670|refseq:WP_000147548|refseq:YP_026388	two hybrid pooling approach	20711500		IntAct		Yes	Yes
407	O15294	OGT	Bacillus anthracis	A0A6L7HA16		Osmoprotectant transporter, BCCT family	refseq:NP_847840|refseq:WP_001242469	two hybrid pooling approach	20711500		IntAct	This protein seems to be located in endomembrane system.	Yes	No
408	O15294	OGT	Homo sapiens (Human)	P10809	HSPD1	60 kDa heat shock protein, mitochondrial	refseq:NP_002147|refseq:NP_955472	cross-linking study	30021884		IntAct		Yes	Yes
409	O15294	OGT	Homo sapiens (Human)	Q14676	MDC1	Mediator of DNA damage checkpoint protein 1	refseq:NP_055456|refseq:XP_005249551|refseq:XP_011513303|refseq:XP_011513305|refseq:XP_016867008	proximity-dependent biotin identification	29656893		IntAct		Yes	Yes
410	O15294	OGT	Homo sapiens (Human)	Q9UHR5	SAP30BP	SAP30-binding protein	refseq:NP_001288768|refseq:NP_001288784|refseq:NP_037392	validated two hybrid	32296183		IntAct		Yes	Yes
411	O15294	OGT	Homo sapiens (Human)	Q8N9R8	SCAI	Protein SCAI	refseq:NP_001138349|refseq:NP_775961	two hybrid array	32296183		IntAct		Yes	Yes
412	O15294	OGT	Homo sapiens (Human)	Q9UHR5	SAP30BP	SAP30-binding protein	refseq:NP_001288768|refseq:NP_001288784|refseq:NP_037392	two hybrid array	32296183		IntAct		Yes	Yes
413	O15294	OGT	Homo sapiens (Human)	Q15973	ZNF124	Zinc finger protein 124	refseq:NP_001230669|refseq:NP_001284497|refseq:NP_001284498|refseq:NP_003422	validated two hybrid	32296183		IntAct		Yes	Yes
414	O15294-3	OGT	Homo sapiens (Human)	EBI-22317115				validated two hybrid	32296183		IntAct	No details could be found with the EBI accession number	Yes	No
415	O15294	OGT	Homo sapiens (Human)	Q8N9R8	SCAI	Protein SCAI	refseq:NP_001138349|refseq:NP_775961	two hybrid prey pooling approach	32296183		IntAct		Yes	Yes
416	O15294	OGT	Homo sapiens (Human)	Q15973	ZNF124	Zinc finger protein 124	refseq:NP_001230669|refseq:NP_001284497|refseq:NP_001284498|refseq:NP_003422	two hybrid prey pooling approach	32296183		IntAct		Yes	Yes
417	O15294	OGT	Homo sapiens (Human)	EBI-22317115				two hybrid prey pooling approach	32296183		IntAct	No details could be found with the EBI accession number	Yes	No
418	O15294	OGT	Homo sapiens (Human)	EBI-22572814				two hybrid array	32296183		IntAct	No details could be found with the EBI accession number	Yes	No
419	O15294	OGT	Homo sapiens (Human)	Q15973	ZNF124	Zinc finger protein 124	refseq:NP_001230669|refseq:NP_001284497|refseq:NP_001284498|refseq:NP_003422	two hybrid array	32296183		IntAct		Yes	Yes
420	O15294	OGT	Homo sapiens (Human)	EBI-22317115				two hybrid array	32296183		IntAct	No details could be found with the EBI accession number	Yes	No
421	O15294	OGT	Homo sapiens (Human)	Q9UHR5	SAP30BP	SAP30-binding protein	refseq:NP_001288768|refseq:NP_001288784|refseq:NP_037392	two hybrid prey pooling approach	32296183		IntAct		Yes	Yes
422	O15294	OGT	Homo sapiens (Human)	Q9H1M0	NUP62CL	Nucleoporin-62 C-terminal-like protein	refseq:NP_060151	validated two hybrid	26871637		IntAct		Yes	Yes
423	O15294	OGT	Homo sapiens (Human)	A0A0S2Z5B5	NUP62CL	Nucleoporin 62kDa C-terminal like isoform 2		validated two hybrid	26871637		IntAct		Yes	Yes
424	O15294	OGT	Homo sapiens (Human)	EBI-22572814				two hybrid prey pooling approach	32296183		IntAct	No details could be found with the EBI accession number	Yes	No
425	O15294	OGT	Homo sapiens (Human)	Q5S007	LRRK2	Leucine-rich repeat serine/threonine-protein kinase 2	refseq:NP_940980	anti tag coimmunoprecipitation	31046837		IntAct		Yes	Yes
426	O15294	OGT	Homo sapiens (Human)	P46013	MKI67	Proliferation marker protein Ki-67	refseq:NP_001139438|refseq:NP_002408	anti tag coimmunoprecipitation	26949251		IntAct		Yes	Yes
427	O15294	OGT	Homo sapiens (Human)	Q12888	TP53BP1	TP53-binding protein 1	refseq:NP_001135451|refseq:NP_001135452|refseq:NP_005648	proximity-dependent biotin identification	29656893		IntAct		Yes	Yes
428	O15294	OGT	Homo sapiens (Human)	Q6ZNJ1	NBEAL2	Neurobeachin-like protein 2	refseq:NP_055990|refseq:XP_011531835	tandem affinity purification	29187380		IntAct		Yes	Yes
429	P56558	OGT	Homo sapiens (Human)	Q969Q1	TRIM63	E3 ubiquitin-protein ligase TRIM63	refseq:NP_115977	pull down	31391242		IntAct		Yes	Yes
430	O15294	OGT	Homo sapiens (Human)	P03372	ESR1	Estrogen receptor	refseq:NP_000116|refseq:NP_001116212|refseq:NP_001116213|refseq:NP_001116214|refseq:NP_001278159|refseq:NP_001278170|refseq:NP_001315029|refseq:XP_006715438|refseq:XP_011533845|refseq:XP_011533846|refseq:XP_011533847|refseq:XP_016865865|refseq:XP_016865866|refseq:XP_016865867|refseq:XP_016865868|refseq:XP_016865869|refseq:XP_016865870	tandem affinity purification	31527615		IntAct		Yes	Yes
431	O15294	OGT	Homo sapiens (Human)	P42858	HTT	Huntingtin	refseq:NP_002102	anti tag coimmunoprecipitation	25959826		IntAct		Yes	Yes
432	O15294	OGT	Homo sapiens (Human)	Q9NRI5	DISC1	Disrupted in schizophrenia 1 protein	refseq:NP_001012975|refseq:NP_001012976|refseq:NP_001012977|refseq:NP_001158011|refseq:NP_001158013|refseq:NP_001158016|refseq:NP_001158017|refseq:NP_001158018|refseq:NP_001158019|refseq:NP_001158027|refseq:NP_001158028|refseq:NP_061132	two hybrid fragment pooling approach	31413325		IntAct		Yes	Yes
433	O15294	OGT	Mus musculus (Mouse)	Q1EHW4	Sap25	Histone deacetylase complex subunit SAP25	refseq:NP_001075431	anti tag coimmunoprecipitation	16449650		IntAct		Yes	Yes
434	Q0PA54	OGT	Campylobacter jejuni subsp. jejuni serotype O:2 (strain ATCC 700819 / NCTC 11168)	Q0PAG8		Uncharacterized protein	refseq:WP_002852144|refseq:YP_002344129	two hybrid array	17615063		IntAct		Yes	Yes
435	Q0PA54	OGT	Campylobacter jejuni subsp. jejuni serotype O:2 (strain ATCC 700819 / NCTC 11168)	Q0P9Z0		Putative periplasmic protein	refseq:WP_002852580|refseq:YP_002344307	two hybrid array	17615063		IntAct	This protein seems to be located in extracellular space	Yes	No
436	Q0PA54	OGT	Campylobacter jejuni subsp. jejuni serotype O:2 (strain ATCC 700819 / NCTC 11168)	Q0PBD8		Putative glutathionylspermidine synthase	refseq:WP_002858689|refseq:YP_002343809	two hybrid array	17615063		IntAct		Yes	Yes
437	Q0PA54	OGT	Campylobacter jejuni subsp. jejuni serotype O:2 (strain ATCC 700819 / NCTC 11168)	Q0P9A0	rho	Transcription termination factor Rho	refseq:WP_002852852|refseq:YP_002344547	two hybrid array	17615063		IntAct		Yes	Yes
438	Q8CGY8	OGT	Mus musculus (Mouse)	Q9CQ60	Pgls	6-phosphogluconolactonase	refseq:NP_001281198|refseq:NP_079672	cosedimentation	16615898		IntAct		Yes	Yes
439	O15294	OGT	Homo sapiens (Human)	P63165	SUMO1	Small ubiquitin-related modifier 1	refseq:NP_001005781|refseq:NP_001005782|refseq:NP_003343	affinity chromatography technology	17000644		IntAct		Yes	Yes
440	O15294	OGT	Homo sapiens (Human)	P51610	HCFC1	Host cell factor 1	refseq:NP_005325|refseq:XP_006724879	anti tag coimmunoprecipitation	12670868		IntAct		Yes	Yes
441	Q7KJA9	SXC	Drosophila melanogaster (Fruit fly)	Q9VKW2	pie	LD12022p	refseq:NP_001260348|refseq:NP_524740	two hybrid	15575970		IntAct		Yes	Yes
442	O18158	OGT-1	Caenorhabditis elegans	Q17446	pmk-1	Mitogen-activated protein kinase pmk-1	refseq:NP_501365	two hybrid pooling approach	14704431		IntAct		Yes	Yes
443	O15294	OGT	Homo sapiens (Human)	Q9H1M0	NUP62CL	Nucleoporin-62 C-terminal-like protein	refseq:NP_060151	two hybrid pooling approach	16189514		IntAct		Yes	Yes
444	O15294	OGT	Homo sapiens (Human)	O95758	PTBP3	Polypyrimidine tract-binding protein 3	refseq:NP_001157260|refseq:NP_001157262|refseq:NP_001231825|refseq:NP_001231826|refseq:NP_001231827|refseq:NP_005147|refseq:XP_006717409	anti bait coimmunoprecipitation	22575643		IntAct		Yes	Yes
445	Q8CGY8	OGT	Mus musculus (Mouse)	Q3UNW5	Tfcp2l1	Transcription factor CP2-like protein 1	refseq:NP_076244	anti tag coimmunoprecipitation	20362541		IntAct		Yes	Yes
446	Q8CGY8	OGT	Mus musculus (Mouse)	P20263	Pou5f1	POU domain, class 5, transcription factor 1	refseq:NP_038661	anti tag coimmunoprecipitation	20362541		IntAct		Yes	Yes
447	Q8CGY8	OGT	Mus musculus (Mouse)	Q61066	Nr0b1	Nuclear receptor subfamily 0 group B member 1	refseq:NP_031456	anti tag coimmunoprecipitation	20362541		IntAct		Yes	Yes
448	O15294	OGT	Homo sapiens (Human)	Q92560	BAP1	Ubiquitin carboxyl-terminal hydrolase BAP1	refseq:NP_004647	tandem affinity purification	27705803		IntAct		Yes	Yes
449	O15294	OGT	Homo sapiens (Human)	Q8WXF1	PSPC1	Paraspeckle component 1	refseq:NP_001035879|refseq:XP_006719907|refseq:XP_016876139	tandem affinity purification	27705803		IntAct		Yes	Yes
450	O15294	OGT	Homo sapiens (Human)	O60502	OGA	Protein O-GlcNAcase	refseq:NP_001135906|refseq:NP_036347	tandem affinity purification	27705803		IntAct		Yes	Yes
451	O15294	OGT	Homo sapiens (Human)	A6NHR9	SMCHD1	Structural maintenance of chromosomes flexible hinge domain-containing protein 1	refseq:NP_056110	tandem affinity purification	27705803		IntAct		Yes	Yes
452	O15294	OGT	Homo sapiens (Human)	Q9BTC0	DIDO1	Death-inducer obliterator 1	refseq:NP_001180298|refseq:NP_001180299|refseq:NP_071388|refseq:NP_149072|refseq:NP_542986|refseq:NP_542987|refseq:XP_011526811	tandem affinity purification	27705803		IntAct		Yes	Yes
453	O15294	OGT	Homo sapiens (Human)	Q9P035	HACD3	Very-long-chain (3R)-3-hydroxyacyl-CoA dehydratase 3	refseq:NP_057479	tandem affinity purification	27705803		IntAct		Yes	Yes
454	O15294	OGT	Homo sapiens (Human)	Q9UBL3	ASH2L	Set1/Ash2 histone methyltransferase complex subunit ASH2	refseq:NP_001098684|refseq:NP_001248761|refseq:NP_004665	tandem affinity purification	27705803		IntAct		Yes	Yes
455	O15294	OGT	Homo sapiens (Human)	Q9UPV9	TRAK1	Trafficking kinesin-binding protein 1	refseq:NP_001036111|refseq:NP_001252537|refseq:NP_001252539|refseq:NP_055780	tandem affinity purification	27705803		IntAct		Yes	Yes
456	O15294	OGT	Homo sapiens (Human)	P01040	CSTA	Cystatin-A	refseq:NP_005204	tandem affinity purification	27705803		IntAct		Yes	Yes
457	O15294	OGT	Homo sapiens (Human)	P49368	CCT3	T-complex protein 1 subunit gamma	refseq:NP_001008800|refseq:NP_005989	tandem affinity purification	27705803		IntAct		Yes	Yes
458	O15294	OGT	Homo sapiens (Human)	Q9H9L4	KANSL2	KAT8 regulatory NSL complex subunit 2	refseq:NP_060292	tandem affinity purification	27705803		IntAct		Yes	Yes
459	O15294	OGT	Homo sapiens (Human)	Q9HBD1	RC3H2	Roquin-2	refseq:NP_001094058|refseq:NP_061323	tandem affinity purification	27705803		IntAct		Yes	Yes
460	O15294	OGT	Homo sapiens (Human)	Q7Z3B3	KANSL1	KAT8 regulatory NSL complex subunit 1	refseq:NP_001180394|refseq:NP_001180395|refseq:NP_056258|refseq:XP_006721886|refseq:XP_006721887	tandem affinity purification	27705803		IntAct		Yes	Yes
461	O15294	OGT	Homo sapiens (Human)	Q9P0U4	CXXC1	CXXC-type zinc finger protein 1	refseq:NP_001095124|refseq:NP_055408|refseq:XP_011524242|refseq:XP_016881207	tandem affinity purification	27705803		IntAct		Yes	Yes
462	O15294	OGT	Homo sapiens (Human)	Q8NFU7	TET1	Methylcytosine dioxygenase TET1	refseq:NP_085128	tandem affinity purification	27705803		IntAct		Yes	Yes
463	O15294	OGT	Homo sapiens (Human)	Q9BQE3	TUBA1C	Tubulin alpha-1C chain	refseq:NP_116093	tandem affinity purification	27705803		IntAct		Yes	Yes
464	O15294	OGT	Homo sapiens (Human)	Q9P0W8	SPATA7	Spermatogenesis-associated protein 7	refseq:NP_001035518|refseq:NP_060888	tandem affinity purification	27705803		IntAct		Yes	Yes
465	O15294	OGT	Homo sapiens (Human)	Q86X55	CARM1	Histone-arginine methyltransferase CARM1	refseq:NP_954592|refseq:XP_005259765	tandem affinity purification	27705803		IntAct		Yes	Yes
466	O15294	OGT	Homo sapiens (Human)	Q04917	YWHAH	14-3-3 protein eta	refseq:NP_003396	tandem affinity purification	27705803		IntAct		Yes	Yes
467	O15294	OGT	Homo sapiens (Human)	P51610	HCFC1	Host cell factor 1	refseq:NP_005325|refseq:XP_006724879	tandem affinity purification	27705803		IntAct		Yes	Yes
468	O15294	OGT	Homo sapiens (Human)	Q03164	KMT2A	Histone-lysine N-methyltransferase 2A	refseq:NP_001184033|refseq:NP_005924	tandem affinity purification	27705803		IntAct		Yes	Yes
469	O15294	OGT	Homo sapiens (Human)	P31629	HIVEP2	Transcription factor HIVEP2	refseq:NP_006725|refseq:XP_016866294	tandem affinity purification	27705803		IntAct		Yes	Yes
470	O15294	OGT	Homo sapiens (Human)	P48643	CCT5	T-complex protein 1 subunit epsilon	refseq:NP_001293084|refseq:NP_036205	tandem affinity purification	27705803		IntAct		Yes	Yes
471	O15294	OGT	Homo sapiens (Human)	Q9P2N6	KANSL3	KAT8 regulatory NSL complex subunit 3	refseq:NP_001108488|refseq:XP_005264041	tandem affinity purification	27705803		IntAct		Yes	Yes
472	O15294	OGT	Homo sapiens (Human)	Q15291	RBBP5	Retinoblastoma-binding protein 5	refseq:NP_001180201|refseq:NP_001180202|refseq:NP_005048	tandem affinity purification	27705803		IntAct		Yes	Yes
473	O15294	OGT	Homo sapiens (Human)	P15822	HIVEP1	Zinc finger protein 40	refseq:NP_002105	tandem affinity purification	27705803		IntAct		Yes	Yes
474	O15294	OGT	Homo sapiens (Human)	O15047	SETD1A	Histone-lysine N-methyltransferase SETD1A	refseq:NP_055527|refseq:XP_005255780|refseq:XP_006721169|refseq:XP_016879398	tandem affinity purification	27705803		IntAct		Yes	Yes
475	O15294	OGT	Homo sapiens (Human)	P78371	CCT2	T-complex protein 1 subunit beta	refseq:NP_001185771|refseq:NP_006422	tandem affinity purification	27705803		IntAct		Yes	Yes
476	O15294	OGT	Homo sapiens (Human)	Q96EZ8	MCRS1	Microspherule protein 1	refseq:NP_001012300|refseq:NP_001265270|refseq:NP_006328|refseq:XP_005268629|refseq:XP_016874178|refseq:XP_016874179	tandem affinity purification	27705803		IntAct		Yes	Yes
477	O15294	OGT	Homo sapiens (Human)	P51571	SSR4	Translocon-associated protein subunit delta	refseq:NP_001191455|refseq:NP_006271|refseq:XP_011529488|refseq:XP_011529489	tandem affinity purification	27705803		IntAct	This protein seems to be located in endomembrane system (e.g., ER membrane)	Yes	No
478	O15294	OGT	Homo sapiens (Human)	Q8IXJ9	ASXL1	Polycomb group protein ASXL1	refseq:NP_056153	tandem affinity purification	27705803		IntAct		Yes	Yes
479	O15294	OGT	Homo sapiens (Human)	Q76L83	ASXL2	Putative Polycomb group protein ASXL2	refseq:NP_060733	tandem affinity purification	27705803		IntAct		Yes	Yes
480	O15294	OGT	Mus musculus (Mouse)	Q9D1P2	Kat8	Histone acetyltransferase KAT8	refseq:NP_080646	anti tag coimmunoprecipitation	26496610		IntAct		Yes	Yes
481	Q8CGY8	OGT	Mus musculus (Mouse)	Q8K3F6	Kcnq3	Potassium voltage-gated channel subfamily KQT member 3	refseq:NP_690887	anti bait coimmunoprecipitation	25303527		IntAct	This protein seems to be located in the endomembrane system	Yes	No
482	O15294	OGT	Homo sapiens (Human)	P15884	TCF4	Transcription factor 4	refseq:NP_001077431|refseq:NP_001230155|refseq:NP_001230156|refseq:NP_001230157|refseq:NP_001230159|refseq:NP_001230160|refseq:NP_001230161|refseq:NP_001230162|refseq:NP_001230163|refseq:NP_001230164|refseq:NP_001230165|refseq:NP_001293136|refseq:NP_001293137|refseq:NP_001335140|refseq:NP_001335141|refseq:NP_001335142|refseq:NP_001335143|refseq:NP_001335144|refseq:NP_001335145|refseq:NP_001335146…	tandem affinity purification	25609649		IntAct		Yes	Yes
483	O15294	OGT	Homo sapiens (Human)	Q7Z6Z7	HUWE1	E3 ubiquitin-protein ligase HUWE1	refseq:NP_113584|refseq:XP_005262022	anti tag coimmunoprecipitation	26496610		IntAct		Yes	Yes
484	O15294	OGT	Mus musculus (Mouse)	Q9CWW7	Cxxc1	CXXC-type zinc finger protein 1	refseq:NP_083144	anti tag coimmunoprecipitation	26496610		IntAct		Yes	Yes
485	O15294	OGT	Mus musculus (Mouse)	Q9ERR1	Ndel1	Nuclear distribution protein nudE-like 1	refseq:NP_076157	anti tag coimmunoprecipitation	26496610		IntAct		Yes	Yes
486	O15294	OGT	Homo sapiens (Human)	P33176	KIF5B	Kinesin-1 heavy chain	refseq:NP_004512	anti tag coimmunoprecipitation	26496610		IntAct		Yes	Yes
487	O15294	OGT	Mus musculus (Mouse)	P11688	Itga5	Integrin alpha-5	refseq:NP_034707	anti tag coimmunoprecipitation	26496610		IntAct		Yes	Yes
488	O15294	OGT	Mus musculus (Mouse)	Q8BH65	Dennd6a	Protein DENND6A	refseq:NP_001127937|refseq:NP_001272395|refseq:NP_001272396|refseq:NP_666081|refseq:XP_006518841|refseq:XP_006518842	anti tag coimmunoprecipitation	26496610		IntAct		Yes	Yes
489	O15294	OGT	Homo sapiens (Human)	P00568	AK1	Adenylate kinase isoenzyme 1	refseq:NP_000467|refseq:NP_001305050|refseq:XP_016869916|refseq:XP_016869917	anti tag coimmunoprecipitation	26496610		IntAct		Yes	Yes
490	O15294	OGT	Homo sapiens (Human)	Q06330	RBPJ	Recombining binding protein suppressor of hairless	refseq:NP_005340|refseq:NP_056958|refseq:NP_976028|refseq:NP_976029|refseq:XP_005248218|refseq:XP_011512142|refseq:XP_016863661|refseq:XP_016863662|refseq:XP_016863663|refseq:XP_016863664	tandem affinity purification	25609649		IntAct		Yes	Yes
491	O15294	OGT	Homo sapiens (Human)	Q9BY42	RTF2	Replication termination factor 2	refseq:NP_001269964|refseq:NP_001269965|refseq:NP_001269966|refseq:NP_057491	anti tag coimmunoprecipitation	26496610		IntAct		Yes	Yes
492	O15294	OGT	Mus musculus (Mouse)	P25206	Mcm3	DNA replication licensing factor MCM3	refseq:NP_032589	anti tag coimmunoprecipitation	26496610		IntAct		Yes	Yes
493	O15294	OGT	Mus musculus (Mouse)	Q07797	Lgals3bp	Galectin-3-binding protein	refseq:NP_035280	anti tag coimmunoprecipitation	26496610		IntAct	This protein seems to be located in extracellular space	Yes	No
494	O15294	OGT	Mus musculus (Mouse)	P28574	Max	Protein max	refseq:NP_001139648|refseq:NP_032584	anti tag coimmunoprecipitation	26496610		IntAct		Yes	Yes
495	O15294	OGT	Homo sapiens (Human)	Q5JU00	TCTE1	Dynein regulatory complex subunit 5	refseq:NP_872345|refseq:XP_005248929|refseq:XP_011512638|refseq:XP_011512640	proximity-dependent biotin identification	26638075		IntAct		Yes	Yes
496	P56558	OGT	Mus musculus (Mouse)	Q9WU00	Nrf1	Nuclear respiratory factor 1	refseq:NP_001157698|refseq:NP_035068|refseq:XP_017176933|refseq:XP_017176934	pull down	26231763		IntAct		Yes	Yes
497	P56558	OGT	Mus musculus (Mouse)	Q9WU00	Nrf1	Nuclear respiratory factor 1	refseq:NP_001157698|refseq:NP_035068|refseq:XP_017176933|refseq:XP_017176934	anti tag coimmunoprecipitation	26231763		IntAct		Yes	Yes
498	Q8CGY8	OGT	Mus musculus (Mouse)	Q7TNH6	Nphp3	Nephrocystin-3	refseq:NP_082997|refseq:NP_766048	anti tag coimmunoprecipitation	21565611		IntAct		Yes	Yes
499	O15294	OGT	Mus musculus (Mouse)	P09022	Hoxa1	Homeobox protein Hox-A1		two hybrid	23088713		IntAct		Yes	Yes
500	O15294	OGT	Mus musculus (Mouse)	P09022	Hoxa1	Homeobox protein Hox-A1		pull down	23088713		IntAct		Yes	Yes
501	O15294	OGT	Mus musculus (Mouse)	P09022	Hoxa1	Homeobox protein Hox-A1		bimolecular fluorescence complementation	23088713		IntAct		Yes	Yes
502	O15294	OGT	Homo sapiens (Human)	P51610	HCFC1	Host cell factor 1	refseq:NP_005325|refseq:XP_006724879	protease assay	21295698		IntAct		Yes	Yes
503	O15294	OGT	Homo sapiens (Human)	P51610	HCFC1	Host cell factor 1	refseq:NP_005325|refseq:XP_006724879	anti bait coimmunoprecipitation	21295698		IntAct		Yes	Yes
504	O15294	OGT	Homo sapiens (Human)	P37198	NUP62	Nuclear pore glycoprotein p62	refseq:NP_001180286|refseq:NP_036478|refseq:NP_057637|refseq:NP_714940|refseq:NP_714941	two hybrid	21516116		IntAct		Yes	Yes
505	Q8CGY8	OGT	Mus musculus (Mouse)	P20263	Pou5f1	POU domain, class 5, transcription factor 1	refseq:NP_038661	tandem affinity purification	20362542		IntAct		Yes	Yes
506	O15294	OGT	Homo sapiens (Human)	P24941	CDK2	Cyclin-dependent kinase 2	refseq:NP_001277159|refseq:NP_001789|refseq:NP_439892	anti bait coimmunoprecipitation	17353931		IntAct		Yes	Yes
507	O15294	OGT	Homo sapiens (Human)	P25942	CD40	Tumor necrosis factor receptor superfamily member 5	refseq:NP_001241|refseq:NP_001289682|refseq:NP_001309351|refseq:NP_690593	anti bait coimmunoprecipitation	17353931		IntAct		Yes	Yes
508	O15294	OGT	Homo sapiens (Human)	O95721	SNAP29	Synaptosomal-associated protein 29	refseq:NP_004773	pull down	25419848		IntAct		Yes	Yes
509	O18158	OGT-1	Caenorhabditis elegans	P83351	snap-29	Soluble NSF attachment protein 29	refseq:NP_498940	anti tag coimmunoprecipitation	25419848		IntAct		Yes	Yes
510	O15294	OGT	Homo sapiens (Human)	O95721	SNAP29	Synaptosomal-associated protein 29	refseq:NP_004773	anti tag coimmunoprecipitation	25419848		IntAct		Yes	Yes
511	O15294	OGT	Homo sapiens (Human)	O43889	CREB3	Cyclic AMP-responsive element-binding protein 3	refseq:NP_006359	anti tag coimmunoprecipitation	28514442		IntAct		Yes	Yes
512	O15294	OGT	Homo sapiens (Human)	O60296	TRAK2	Trafficking kinesin-binding protein 2	refseq:NP_055864|refseq:XP_011509992	anti tag coimmunoprecipitation	28514442		IntAct		Yes	Yes
513	O15294	OGT	Homo sapiens (Human)	Q8N365	CIART	Circadian-associated transcriptional repressor	refseq:NP_001287767|refseq:NP_001287769|refseq:NP_001287770|refseq:NP_653298	anti tag coimmunoprecipitation	28514442		IntAct		Yes	Yes
514	O15294	OGT	Homo sapiens (Human)	O95865	DDAH2	N(G),N(G)-dimethylarginine dimethylaminohydrolase 2	refseq:NP_001289936|refseq:NP_001289937|refseq:NP_039268|refseq:XP_011512750	anti tag coimmunoprecipitation	28514442		IntAct		Yes	Yes
515	O15294	OGT	Homo sapiens (Human)	Q96EK4	THAP11	THAP domain-containing protein 11	refseq:NP_065190	anti tag coimmunoprecipitation	28514442		IntAct		Yes	Yes
516	O15294	OGT	Homo sapiens (Human)	Q9NWW0	HCFC1R1	Host cell factor C1 regulator 1	refseq:NP_001002017|refseq:NP_001002018|refseq:NP_001275594|refseq:NP_001275595|refseq:NP_001275596|refseq:NP_001275597|refseq:NP_060355	anti tag coimmunoprecipitation	28514442		IntAct		Yes	Yes
517	O15294	OGT	Homo sapiens (Human)	Q9H0W7	THAP2	THAP domain-containing protein 2	refseq:NP_113623	anti tag coimmunoprecipitation	28514442		IntAct		Yes	Yes
518	Q8CGY8	OGT	Mus musculus (Mouse)	Q7TMY8	Huwe1	E3 ubiquitin-protein ligase HUWE1	refseq:NP_067498	anti bait coimmunoprecipitation	28671696		IntAct		Yes	Yes
519	O15294	OGT	Homo sapiens (Human)	Q13557	CAMK2D	Calcium/calmodulin-dependent protein kinase type II subunit delta	refseq:NP_001212|refseq:NP_001308495|refseq:NP_001308502|refseq:NP_001308509|refseq:NP_001308518|refseq:NP_742112|refseq:NP_742113|refseq:NP_742125|refseq:NP_742126|refseq:NP_742127|refseq:XP_011530591|refseq:XP_011530593	anti tag coimmunoprecipitation	28514442		IntAct		Yes	Yes
520	O15294	OGT	Homo sapiens (Human)	Q9Y5Z7	HCFC2	Host cell factor 2	refseq:NP_037452	anti tag coimmunoprecipitation	28514442		IntAct		Yes	Yes
521	O15294	OGT	Homo sapiens (Human)	Q9BTM9	URM1	Ubiquitin-related modifier 1	refseq:NP_001129419|refseq:NP_001252511|refseq:NP_112176	anti tag coimmunoprecipitation	21209336		IntAct		Yes	Yes
522	O15294	OGT	Homo sapiens (Human)	EBI-15904727				x-ray crystallography	21240259		IntAct	No details could be found with the EBI accession number	Yes	No
523	O15294	OGT	Homo sapiens (Human)	EBI-15904727				glycosylase assay	21240259		IntAct	No details could be found with the EBI accession number	Yes	No
524	Q8CGY8	OGT	Mus musculus (Mouse)	Q8BVE8	Nsd2	Histone-lysine N-methyltransferase NSD2	refseq:NP_001074571|refseq:NP_780440|refseq:XP_006503721|refseq:XP_006503722|refseq:XP_006503723|refseq:XP_017176079	tandem affinity purification	19483677		IntAct		Yes	Yes
525	Q8CGY8	OGT	Mus musculus (Mouse)	Q8BVE8	Nsd2	Histone-lysine N-methyltransferase NSD2	refseq:NP_001074571|refseq:NP_780440|refseq:XP_006503721|refseq:XP_006503722|refseq:XP_006503723|refseq:XP_017176079	anti tag coimmunoprecipitation	19483677		IntAct		Yes	Yes
526	O18158	OGT-1	Caenorhabditis elegans	Q17446	pmk-1	Mitogen-activated protein kinase pmk-1	refseq:NP_501365	two hybrid	14704431		APID		Yes	Yes
527	O15294	OGT	Bacillus anthracis	A0A6L7HG64	moeA2	Molybdopterin molybdenumtransferase	refseq:NP_845891|refseq:WP_000442182	two hybrid pooling approach	20711500		APID	The accession number Q81YC9 in the original pub is obsolete	Yes	Yes
528	O15294	OGT	Bacillus anthracis	A0A6L7HA16		Osmoprotectant transporter, BCCT family	refseq:NP_847840|refseq:WP_001242469	two hybrid pooling approach	20711500		APID	The accession number Q81JL0 in the original pub is obsolete. This protein seems to be located in endomembrane system.	Yes	No
529	O15294	OGT	Homo sapiens (Human)	Q7Z7A3	CTU1	Cytoplasmic tRNA 2-thiolation protein 1	refseq:NP_660275	anti tag coimmunoprecipitation	21209336		APID		Yes	Yes
530	O15294	OGT	Mus musculus (Mouse)	Q6ZQH8	Nup188	Nucleoporin NUP188	refseq:NP_938046	affinity chromatography technology	20360068		APID		Yes	Yes
531	O15294	OGT	Mus musculus (Mouse)	Q9CQU5	Zwint	ZW10 interactor	refseq:NP_001280612|refseq:NP_001280613|refseq:NP_079911	affinity chromatography technology	20360068		APID		Yes	Yes
532	O15294	OGT	Mus musculus (Mouse)	Q9D1P2	Kat8	Histone acetyltransferase KAT8	refseq:NP_080646	affinity chromatography technology	20360068		APID		Yes	Yes
533	O15294	OGT	Mus musculus (Mouse)	Q80U93	Nup214	Nuclear pore complex protein Nup214	refseq:NP_758472	affinity chromatography technology	20360068		APID		Yes	Yes
534	O15294	OGT	Mus musculus (Mouse)	Q8BNI8	Hoxa1	Homeobox domain-containing protein	refseq:NP_001298047|refseq:NP_034579	two hybrid	23088713		APID		Yes	Yes
535	O15294	OGT	Mus musculus (Mouse)	P11688	Itga5	Integrin alpha-5	refseq:NP_034707	affinity chromatography technology	26496610		APID		Yes	Yes
536	O15294	OGT	Mus musculus (Mouse)	P28574	Max	Protein max	refseq:NP_001139648|refseq:NP_032584	affinity chromatography technology	26496610		APID		Yes	Yes
537	O15294	OGT	Mus musculus (Mouse)	P25206	Mcm3	DNA replication licensing factor MCM3	refseq:NP_032589	affinity chromatography technology	26496610		APID		Yes	Yes
538	O15294	OGT	Mus musculus (Mouse)	Q07797	Lgals3bp	Galectin-3-binding protein	refseq:NP_035280	affinity chromatography technology	26496610		APID	This protein seems to be located in extracellular space	Yes	No
539	O15294	OGT	Mus musculus (Mouse)	Q9D1P2	Kat8	Histone acetyltransferase KAT8	refseq:NP_080646	affinity chromatography technology	26496610		APID		Yes	Yes
540	O15294	OGT	Mus musculus (Mouse)	Q9CWW7	Cxxc1	CXXC-type zinc finger protein 1	refseq:NP_083144	affinity chromatography technology	26496610		APID		Yes	Yes
541	O15294	OGT	Mus musculus (Mouse)	Q9ERR1	Ndel1	Nuclear distribution protein nudE-like 1	refseq:NP_076157	affinity chromatography technology	26496610		APID		Yes	Yes
542	O15294	OGT	Mus musculus (Mouse)	Q8BH65	Dennd6a	Protein DENND6A	refseq:NP_001127937|refseq:NP_001272395|refseq:NP_001272396|refseq:NP_666081|refseq:XP_006518841|refseq:XP_006518842	affinity chromatography technology	26496610		APID		Yes	Yes
543	O15294	OGT	Homo sapiens (Human)	Q9H1M0	NUP62CL	Nucleoporin-62 C-terminal-like protein	refseq:NP_060151	two hybrid	16189514		APID		Yes	Yes
544	O15294	OGT	Homo sapiens (Human)	O43427	FIBP	Acidic fibroblast growth factor intracellular-binding protein	refseq:NP_004205|refseq:NP_942600	affinity chromatography technology	17353931		APID		Yes	Yes
545	O15294	OGT	Homo sapiens (Human)	P24941	CDK2	Cyclin-dependent kinase 2	refseq:NP_001277159|refseq:NP_001789|refseq:NP_439892	affinity chromatography technology	17353931		APID		Yes	Yes
546	O15294	OGT	Homo sapiens (Human)	Q9P2S5	WRAP73	WD repeat-containing protein WRAP73	refseq:NP_060288	affinity chromatography technology	17353931		APID		Yes	Yes
547	O15294	OGT	Homo sapiens (Human)	Q9UPV9	TRAK1	Trafficking kinesin-binding protein 1	refseq:NP_001036111|refseq:NP_001252537|refseq:NP_001252539|refseq:NP_055780	pull down	12724313		APID		Yes	Yes
548	O15294	OGT	Homo sapiens (Human)	P51610	HCFC1	Host cell factor 1	refseq:NP_005325|refseq:XP_006724879	affinity chromatography technology	12670868		APID		Yes	Yes
549	O15294	OGT	Homo sapiens (Human)	Q96ST3	SIN3A	Paired amphipathic helix protein Sin3a	refseq:NP_001138829|refseq:NP_001138830|refseq:NP_056292|refseq:XP_006720528|refseq:XP_006720529|refseq:XP_006720530	pull down	12150998		APID		Yes	Yes
550	O15294	OGT	Homo sapiens (Human)	Q96ST3	SIN3A	Paired amphipathic helix protein Sin3a	refseq:NP_001138829|refseq:NP_001138830|refseq:NP_056292|refseq:XP_006720528|refseq:XP_006720529|refseq:XP_006720530	two hybrid	12150998		APID		Yes	Yes
551	O15294	OGT	Homo sapiens (Human)	Q96ST3	SIN3A	Paired amphipathic helix protein Sin3a	refseq:NP_001138829|refseq:NP_001138830|refseq:NP_056292|refseq:XP_006720528|refseq:XP_006720529|refseq:XP_006720530	affinity chromatography technology	12150998		APID		Yes	Yes
552	O15294	OGT	Homo sapiens (Human)	Q92560	BAP1	Ubiquitin carboxyl-terminal hydrolase BAP1	refseq:NP_004647	affinity chromatography technology	19615732		APID		Yes	Yes
553	O15294	OGT	Homo sapiens (Human)	Q9Y297	BTRC	F-box/WD repeat-containing protein 1A	refseq:NP_003930|refseq:NP_378663	affinity chromatography technology	19615732		APID		Yes	Yes
554	O15294	OGT	Homo sapiens (Human)	Q9UKB1	FBXW11	F-box/WD repeat-containing protein 11	refseq:NP_036432|refseq:NP_387448|refseq:NP_387449	affinity chromatography technology	19615732		APID		Yes	Yes
555	O15294	OGT	Homo sapiens (Human)	Q8WTV1	THAP3	THAP domain-containing protein 3	refseq:NP_001182681|refseq:NP_001182682|refseq:NP_612359|refseq:XP_005263589	affinity chromatography technology	20200153		APID		Yes	Yes
556	O15294	OGT	Homo sapiens (Human)	Q9NVV9	THAP1	THAP domain-containing protein 1	refseq:NP_060575|refseq:NP_945354	affinity chromatography technology	20200153		APID		Yes	Yes
557	O15294	OGT	Homo sapiens (Human)	P51610	HCFC1	Host cell factor 1	refseq:NP_005325|refseq:XP_006724879	affinity chromatography technology	20200153		APID		Yes	Yes
558	O15294	OGT	Homo sapiens (Human)	O60502	OGA	Protein O-GlcNAcase	refseq:NP_001135906|refseq:NP_036347	affinity chromatography technology	16505006		APID		Yes	Yes
559	O15294	OGT	Homo sapiens (Human)	O60502	OGA	Protein O-GlcNAcase	refseq:NP_001135906|refseq:NP_036347	pull down	16505006		APID		Yes	Yes
560	O15294	OGT	Homo sapiens (Human)	Q96ST3	SIN3A	Paired amphipathic helix protein Sin3a	refseq:NP_001138829|refseq:NP_001138830|refseq:NP_056292|refseq:XP_006720528|refseq:XP_006720529|refseq:XP_006720530	affinity chromatography technology	16505006		APID		Yes	Yes
561	O15294	OGT	Homo sapiens (Human)	Q8TEE9	SAP25	Histone deacetylase complex subunit SAP25	refseq:NP_001335606	affinity chromatography technology	16449650		APID		Yes	Yes
562	O15294	OGT	Homo sapiens (Human)	P37198	NUP62	Nuclear pore glycoprotein p62	refseq:NP_001180286|refseq:NP_036478|refseq:NP_057637|refseq:NP_714940|refseq:NP_714941	enzymatic study	16434389		APID		Yes	Yes
563	O15294	OGT	Homo sapiens (Human)	O60502	OGA	Protein O-GlcNAcase	refseq:NP_001135906|refseq:NP_036347	enzymatic study	16434389		APID		Yes	Yes
564	O15294	OGT	Homo sapiens (Human)	P68400	CSNK2A1	Casein kinase II subunit alpha	refseq:NP_001886|refseq:NP_808227|refseq:NP_808228	enzymatic study	16434389		APID		Yes	Yes
565	O15294	OGT	Homo sapiens (Human)	P10636	MAPT	Microtubule-associated protein tau	refseq:NP_001116538|refseq:NP_001116539|refseq:NP_001190181|refseq:NP_005901|refseq:NP_058518|refseq:NP_058519|refseq:NP_058525	enzymatic study	16434389		APID		Yes	Yes
566	O15294	OGT	Homo sapiens (Human)	P07947	YES1	Tyrosine-protein kinase Yes	refseq:NP_005424|refseq:XP_016881449	enzymatic study	16434389		APID		Yes	Yes
567	O15294	OGT	Homo sapiens (Human)	Q9H7Z6	KAT8	Histone acetyltransferase KAT8	refseq:NP_115564|refseq:NP_892003	affinity chromatography technology	20479123		APID		Yes	Yes
568	O15294	OGT	Homo sapiens (Human)	P51610	HCFC1	Host cell factor 1	refseq:NP_005325|refseq:XP_006724879	affinity chromatography technology	21285374		APID		Yes	Yes
569	O15294	OGT	Homo sapiens (Human)	Q9UQL6	HDAC5	Histone deacetylase 5	refseq:NP_001015053|refseq:NP_005465|refseq:XP_005256963	affinity chromatography technology	21081666		APID		Yes	Yes
570	O15294	OGT	Homo sapiens (Human)	Q92560	BAP1	Ubiquitin carboxyl-terminal hydrolase BAP1	refseq:NP_004647	biochemical	20805357		APID		Yes	Yes
571	O15294	OGT	Homo sapiens (Human)	Q15750	TAB1	TGF-beta-activated kinase 1 and MAP3K7-binding protein 1	refseq:NP_006107|refseq:NP_705717	enzymatic study	22307082		APID		Yes	Yes
572	O15294	OGT	Homo sapiens (Human)	P51610	HCFC1	Host cell factor 1	refseq:NP_005325|refseq:XP_006724879	enzymatic study	21295698		APID		Yes	Yes
573	O15294	OGT	Homo sapiens (Human)	P51610	HCFC1	Host cell factor 1	refseq:NP_005325|refseq:XP_006724879	affinity chromatography technology	21295698		APID		Yes	Yes
574	O15294	OGT	Human cytomegalovirus (strain Merlin) (HHV-5) (Human herpesvirus 5)	F5HE12	UL35	Tegument protein UL35	refseq:YP_081494	affinity chromatography technology	22072767		APID		Yes	Yes
575	O15294	OGT	Homo sapiens (Human)	P51610	HCFC1	Host cell factor 1	refseq:NP_005325|refseq:XP_006724879	biochemical	22939629		APID		Yes	Yes
576	O15294	OGT	Homo sapiens (Human)	P62136	PPP1CA	Serine/threonine-protein phosphatase PP1-alpha catalytic subunit	refseq:NP_001008709|refseq:NP_002699|refseq:NP_996756	biochemical	22939629		APID		Yes	Yes
577	O15294	OGT	Homo sapiens (Human)	P62140	PPP1CB	Serine/threonine-protein phosphatase PP1-beta catalytic subunit	refseq:NP_002700|refseq:NP_996759	biochemical	22939629		APID		Yes	Yes
578	O15294	OGT	Homo sapiens (Human)	Q04206	RELA	Transcription factor p65	refseq:NP_001138610|refseq:NP_001230913|refseq:NP_068810	affinity chromatography technology	17882263		APID		Yes	Yes
579	O15294	OGT	Homo sapiens (Human)	O95644	NFATC1	Nuclear factor of activated T-cells, cytoplasmic 1	refseq:NP_001265598|refseq:NP_001265599|refseq:NP_001265601|refseq:NP_001265602|refseq:NP_001265604|refseq:NP_006153|refseq:NP_765975|refseq:NP_765976|refseq:NP_765977|refseq:NP_765978	affinity chromatography technology	17882263		APID		Yes	Yes
580	O15294	OGT	Rattus norvegicus (Rat)	P17955	Nup62	Nuclear pore glycoprotein p62	refseq:NP_075586|refseq:XP_006229212|refseq:XP_006229213	enzymatic study	17882263		APID		Yes	Yes
581	O15294	OGT	Homo sapiens (Human)	Q9HCE7	SMURF1	E3 ubiquitin-protein ligase SMURF1	refseq:NP_001186776|refseq:NP_065162|refseq:NP_851994	affinity chromatography technology	23184937		APID		Yes	Yes
582	O15294	OGT	Homo sapiens (Human)	P98177	FOXO4	Forkhead box protein O4	refseq:NP_001164402|refseq:NP_005929	affinity chromatography technology	19932102		APID		Yes	Yes
583	O15294	OGT	Homo sapiens (Human)	P11441	UBL4A	Ubiquitin-like protein 4A	refseq:NP_055050	affinity chromatography technology	23246001		APID		Yes	Yes
584	O15294	OGT	Homo sapiens (Human)	P61160	ACTR2	Actin-related protein 2	refseq:NP_001005386|refseq:NP_005713	biochemical	22863883	High throughput	APID		Yes	Yes
585	O15294	OGT	Homo sapiens (Human)	P52594	AGFG1	Arf-GAP domain and FG repeat-containing protein 1	refseq:NP_001128659|refseq:NP_001128660|refseq:NP_001128661|refseq:NP_004495	biochemical	22863883	High throughput	APID		Yes	Yes
586	O15294	OGT	Homo sapiens (Human)	P13716	ALAD	Delta-aminolevulinic acid dehydratase	refseq:NP_000022|refseq:NP_001003945|refseq:XP_011516666	biochemical	22863883	High throughput	APID		Yes	Yes
587	O15294	OGT	Homo sapiens (Human)	Q9BXV9	GON7	EKC/KEOPS complex subunit GON7	refseq:NP_115879	biochemical	22863883	High throughput	APID		Yes	Yes
588	O15294	OGT	Homo sapiens (Human)	Q9UJU6	DBNL	Drebrin-like protein	refseq:NP_001014436|refseq:NP_001116428|refseq:NP_001271242|refseq:NP_001271244|refseq:NP_054782	biochemical	22863883	High throughput	APID		Yes	Yes
589	O15294	OGT	Homo sapiens (Human)	Q9HCN4	GPN1	GPN-loop GTPase 1	refseq:NP_001138519|refseq:NP_001138520|refseq:NP_001138521|refseq:NP_009197	biochemical	22863883	High throughput	APID		Yes	Yes
590	O15294	OGT	Homo sapiens (Human)	Q9NZL4	HSPBP1	Hsp70-binding protein 1	refseq:NP_001123578|refseq:NP_001284529|refseq:NP_036399|refseq:XP_016882033	biochemical	22863883	High throughput	APID		Yes	Yes
591	O15294	OGT	Homo sapiens (Human)	P28838	LAP3	Cytosol aminopeptidase	refseq:NP_056991	biochemical	22863883	High throughput	APID		Yes	Yes
592	O15294	OGT	Homo sapiens (Human)	Q32P28	P3H1	Prolyl 3-hydroxylase 1	refseq:NP_001139761|refseq:NP_001230175|refseq:NP_071751	biochemical	22863883	High throughput	APID		Yes	Yes
593	O15294	OGT	Homo sapiens (Human)	Q93052	LPP	Lipoma-preferred partner	refseq:NP_001161143|refseq:NP_005569|refseq:XP_005247503|refseq:XP_005247507|refseq:XP_005247508|refseq:XP_005247510|refseq:XP_011511122|refseq:XP_011511129|refseq:XP_011511130|refseq:XP_011511133|refseq:XP_011511135|refseq:XP_011511136|refseq:XP_016861866|refseq:XP_016861867|refseq:XP_016861868|refseq:XP_016861869	biochemical	22863883	High throughput	APID		Yes	Yes
594	O15294	OGT	Homo sapiens (Human)	Q9Y570	PPME1	Protein phosphatase methylesterase 1	refseq:NP_001258522|refseq:NP_057231	biochemical	22863883	High throughput	APID		Yes	Yes
595	O15294	OGT	Homo sapiens (Human)	Q9NQG5	RPRD1B	Regulation of nuclear pre-mRNA domain-containing protein 1B	refseq:NP_067038	biochemical	22863883	High throughput	APID		Yes	Yes
596	O15294	OGT	Homo sapiens (Human)	Q15527	SURF2	Surfeit locus protein 2	refseq:NP_001265857|refseq:NP_059973	biochemical	22863883	High throughput	APID		Yes	Yes
597	O15294	OGT	Homo sapiens (Human)	O75674	TOM1L1	TOM1-like protein 1	refseq:NP_001308102|refseq:NP_001308103|refseq:NP_001308104|refseq:NP_001308105|refseq:NP_005477|refseq:XP_016879491	biochemical	22863883	High throughput	APID		Yes	Yes
598	O15294	OGT	Homo sapiens (Human)	P57081	WDR4	tRNA (guanine-N(7)-)-methyltransferase non-catalytic subunit WDR4	refseq:NP_001247403|refseq:NP_001247404|refseq:NP_001247405|refseq:NP_001247406|refseq:NP_061139|refseq:NP_387510	biochemical	22863883	High throughput	APID		Yes	Yes
599	O15294	OGT	Homo sapiens (Human)	O75312	ZPR1	Zinc finger protein ZPR1	refseq:NP_001304015|refseq:NP_003895	biochemical	22863883	High throughput	APID		Yes	Yes
600	O15294	OGT	Homo sapiens (Human)	Q9NZC7	WWOX	WW domain-containing oxidoreductase	refseq:NP_001278926|refseq:NP_057457|refseq:NP_570607	affinity chromatography technology	24550385		APID		Yes	Yes
601	O15294	OGT	Homo sapiens (Human)	Q92560	BAP1	Ubiquitin carboxyl-terminal hydrolase BAP1	refseq:NP_004647	affinity chromatography technology	24703950		APID		Yes	Yes
602	O15294	OGT	Homo sapiens (Human)	Q7Z6Z7	HUWE1	E3 ubiquitin-protein ligase HUWE1	refseq:NP_113584|refseq:XP_005262022	affinity chromatography technology	25147182		APID		Yes	Yes
603	O15294	OGT	Homo sapiens (Human)	Q9UKB1	FBXW11	F-box/WD repeat-containing protein 11	refseq:NP_036432|refseq:NP_387448|refseq:NP_387449	affinity chromatography technology	25332235		APID		Yes	Yes
604	O15294	OGT	Homo sapiens (Human)	P11464	PSG1	Pregnancy-specific beta-1-glycoprotein 1	refseq:NP_001171754|refseq:NP_001171755|refseq:NP_001284702|refseq:NP_008836	two hybrid	25416956		APID	This protein seems to be located in extracellular space	Yes	No
605	O15294	OGT	Homo sapiens (Human)	Q6N021	TET2	Methylcytosine dioxygenase TET2	refseq:NP_001120680|refseq:NP_060098|refseq:XP_005263139	two hybrid	25416956		APID		Yes	Yes
606	O15294	OGT	Homo sapiens (Human)	Q9H1M0	NUP62CL	Nucleoporin-62 C-terminal-like protein	refseq:NP_060151	two hybrid	25416956		APID		Yes	Yes
607	O15294	OGT	Homo sapiens (Human)	Q8NDX5	PHC3	Polyhomeotic-like protein 3	refseq:NP_001295045|refseq:NP_079223	two hybrid	25416956		APID		Yes	Yes
608	O15294	OGT	Homo sapiens (Human)	Q9Y297	BTRC	F-box/WD repeat-containing protein 1A	refseq:NP_003930|refseq:NP_378663	affinity chromatography technology	25900982		APID		Yes	Yes
609	O15294	OGT	Homo sapiens (Human)	Q9UKB1	FBXW11	F-box/WD repeat-containing protein 11	refseq:NP_036432|refseq:NP_387448|refseq:NP_387449	affinity chromatography technology	25900982		APID		Yes	Yes
610	O15294	OGT	Homo sapiens (Human)	O60296	TRAK2	Trafficking kinesin-binding protein 2	refseq:NP_055864|refseq:XP_011509992	affinity chromatography technology	26186194		APID		Yes	Yes
611	O15294	OGT	Homo sapiens (Human)	O95865	DDAH2	N(G),N(G)-dimethylarginine dimethylaminohydrolase 2	refseq:NP_001289936|refseq:NP_001289937|refseq:NP_039268|refseq:XP_011512750	affinity chromatography technology	26186194		APID		Yes	Yes
612	O15294	OGT	Homo sapiens (Human)	O43889	CREB3	Cyclic AMP-responsive element-binding protein 3	refseq:NP_006359	affinity chromatography technology	26186194		APID		Yes	Yes
613	O15294	OGT	Homo sapiens (Human)	Q96EK4	THAP11	THAP domain-containing protein 11	refseq:NP_065190	affinity chromatography technology	26186194		APID		Yes	Yes
614	O15294	OGT	Homo sapiens (Human)	Q9P0J7	KCMF1	E3 ubiquitin-protein ligase KCMF1	refseq:NP_064507	affinity chromatography technology	25582440		APID		Yes	Yes
615	O15294	OGT	Homo sapiens (Human)	P46109	CRKL	Crk-like protein	refseq:NP_005198	biochemical	26344197		APID		Yes	Yes
616	O15294	OGT	Homo sapiens (Human)	Q9Y285	FARSA	Phenylalanine--tRNA ligase alpha subunit	refseq:NP_004452	biochemical	26344197		APID		Yes	Yes
617	O15294	OGT	Homo sapiens (Human)	Q9NSD9	FARSB	Phenylalanine--tRNA ligase beta subunit	refseq:NP_005678|refseq:XP_006712232|refseq:XP_011508768|refseq:XP_016858599	biochemical	26344197		APID		Yes	Yes
618	O15294	OGT	Homo sapiens (Human)	O14908	GIPC1	PDZ domain-containing protein GIPC1	refseq:NP_005707|refseq:NP_974197|refseq:NP_974198|refseq:NP_974199|refseq:NP_974223|refseq:XP_016881636|refseq:XP_016881637	biochemical	26344197		APID		Yes	Yes
619	O15294	OGT	Homo sapiens (Human)	O00764	PDXK	Pyridoxal kinase	refseq:NP_003672|refseq:XP_005261256|refseq:XP_011528062|refseq:XP_011528063|refseq:XP_016883972|refseq:XP_016883973	biochemical	26344197		APID		Yes	Yes
620	O15294	OGT	Homo sapiens (Human)	P78330	PSPH	Phosphoserine phosphatase	refseq:NP_004568|refseq:XP_005271830|refseq:XP_005271831|refseq:XP_005271832|refseq:XP_005271833|refseq:XP_006715823|refseq:XP_011513763|refseq:XP_016867955|refseq:XP_016867956	biochemical	26344197		APID		Yes	Yes
621	O15294	OGT	Homo sapiens (Human)	O43399	TPD52L2	Tumor protein D54	refseq:NP_001230821|refseq:NP_003279|refseq:NP_955392|refseq:NP_955393|refseq:NP_955394|refseq:NP_955395	biochemical	26344197		APID		Yes	Yes
622	O15294	OGT	Homo sapiens (Human)	P68402	PAFAH1B2	Platelet-activating factor acetylhydrolase IB subunit alpha2	refseq:NP_001171675|refseq:NP_001171676|refseq:NP_001171677|refseq:NP_001296360|refseq:NP_002563	biochemical	26344197		APID		Yes	Yes
623	O15294	OGT	Homo sapiens (Human)	P04629	NTRK1	High affinity nerve growth factor receptor	refseq:NP_001007793|refseq:NP_001012331|refseq:NP_002520	affinity chromatography technology	25921289		APID	This protein seems to be located in plasma membrane	Yes	No
624	O15294	OGT	Homo sapiens (Human)	P37198	NUP62	Nuclear pore glycoprotein p62	refseq:NP_001180286|refseq:NP_036478|refseq:NP_057637|refseq:NP_714940|refseq:NP_714941	enzymatic study	10753899		APID		Yes	Yes
625	O15294	OGT	Homo sapiens (Human)	P68400	CSNK2A1	Casein kinase II subunit alpha	refseq:NP_001886|refseq:NP_808227|refseq:NP_808228	enzymatic study	10753899		APID		Yes	Yes
626	O15294	OGT	Homo sapiens (Human)	P67870	CSNK2B	Casein kinase II subunit beta	refseq:NP_001269314|refseq:NP_001311	enzymatic study	10753899		APID		Yes	Yes
627	O15294	OGT	Oryctolagus cuniculus (Rabbit)	G1T8E2	GSK3B	Glycogen synthase kinase-3 beta		enzymatic study	10753899		APID		Yes	Yes
628	O15294	OGT	Homo sapiens (Human)	P63172	DYNLT1	Dynein light chain Tctex-type 1	refseq:NP_006510	proximity labelling technology	26638075		APID		Yes	Yes
629	O15294	OGT	Homo sapiens (Human)	P00568	AK1	Adenylate kinase isoenzyme 1	refseq:NP_000467|refseq:NP_001305050|refseq:XP_016869916|refseq:XP_016869917	affinity chromatography technology	26496610		APID		Yes	Yes
630	O15294	OGT	Homo sapiens (Human)	P33176	KIF5B	Kinesin-1 heavy chain	refseq:NP_004512	affinity chromatography technology	26496610		APID		Yes	Yes
631	O15294	OGT	Homo sapiens (Human)	Q7Z6Z7	HUWE1	E3 ubiquitin-protein ligase HUWE1	refseq:NP_113584|refseq:XP_005262022	affinity chromatography technology	26496610		APID		Yes	Yes
632	O15294	OGT	Homo sapiens (Human)	Q9BY42	RTF2	Replication termination factor 2	refseq:NP_001269964|refseq:NP_001269965|refseq:NP_001269966|refseq:NP_057491	affinity chromatography technology	26496610		APID		Yes	Yes
633	O15294	OGT	Homo sapiens (Human)	Q06330	RBPJ	Recombining binding protein suppressor of hairless	refseq:NP_005340|refseq:NP_056958|refseq:NP_976028|refseq:NP_976029|refseq:XP_005248218|refseq:XP_011512142|refseq:XP_016863661|refseq:XP_016863662|refseq:XP_016863663|refseq:XP_016863664	affinity chromatography technology	25609649		APID		Yes	Yes
634	O15294	OGT	Homo sapiens (Human)	P15884	TCF4	Transcription factor 4	refseq:NP_001077431|refseq:NP_001230155|refseq:NP_001230156|refseq:NP_001230157|refseq:NP_001230159|refseq:NP_001230160|refseq:NP_001230161|refseq:NP_001230162|refseq:NP_001230163|refseq:NP_001230164|refseq:NP_001230165|refseq:NP_001293136|refseq:NP_001293137|refseq:NP_001335140|refseq:NP_001335141|refseq:NP_001335142|refseq:NP_001335143|refseq:NP_001335144|refseq:NP_001335145|refseq:NP_001335146…	affinity chromatography technology	25609649		APID		Yes	Yes
635	O15294	OGT	Homo sapiens (Human)	Q8IXJ9	ASXL1	Polycomb group protein ASXL1	refseq:NP_056153	affinity chromatography technology	26416890		APID		Yes	Yes
636	O15294	OGT	Homo sapiens (Human)	Q76L83	ASXL2	Putative Polycomb group protein ASXL2	refseq:NP_060733	affinity chromatography technology	26416890		APID		Yes	Yes
637	O15294	OGT	Homo sapiens (Human)	Q92560	BAP1	Ubiquitin carboxyl-terminal hydrolase BAP1	refseq:NP_004647	affinity chromatography technology	26416890		APID		Yes	Yes
638	O15294	OGT	Homo sapiens (Human)	Q8IZD2	KMT2E	Inactive histone-lysine N-methyltransferase 2E	refseq:NP_061152|refseq:NP_891847|refseq:XP_005250550|refseq:XP_011514702	affinity chromatography technology	26678539		APID		Yes	Yes
639	O15294	OGT	Homo sapiens (Human)	Q93009	USP7	Ubiquitin carboxyl-terminal hydrolase 7	refseq:NP_001273386|refseq:NP_001308787|refseq:NP_003461	affinity chromatography technology	26678539		APID		Yes	Yes
640	O15294	OGT	Homo sapiens (Human)	Q13887	KLF5	Krueppel-like factor 5	refseq:NP_001273747|refseq:NP_001721	affinity chromatography technology	26419610		APID		Yes	Yes
641	O15294	OGT	Homo sapiens (Human)	Q5TC82	RC3H1	Roquin-1	refseq:NP_001287779|refseq:NP_001287780|refseq:NP_001287781|refseq:NP_742068	affinity chromatography technology	26170170		APID		Yes	Yes
642	O15294	OGT	Homo sapiens (Human)	Q9UPP1	PHF8	Histone lysine demethylase PHF8	refseq:NP_001171825|refseq:NP_001171826|refseq:NP_055922|refseq:XP_016884851	affinity chromatography technology	27183383		APID		Yes	Yes
643	O15294	OGT	Homo sapiens (Human)	Q8NB78	KDM1B	Lysine-specific histone demethylase 1B	refseq:NP_694587|refseq:XP_005248983	enzymatic study	25773598		APID		Yes	Yes
644	O15294	OGT	Homo sapiens (Human)	Q8NB78	KDM1B	Lysine-specific histone demethylase 1B	refseq:NP_694587|refseq:XP_005248983	affinity chromatography technology	25773598		APID		Yes	Yes
645	O15294	OGT	Homo sapiens (Human)	O60296	TRAK2	Trafficking kinesin-binding protein 2	refseq:NP_055864|refseq:XP_011509992	affinity chromatography technology	28514442		APID		Yes	Yes
646	O15294	OGT	Homo sapiens (Human)	O43889	CREB3	Cyclic AMP-responsive element-binding protein 3	refseq:NP_006359	affinity chromatography technology	28514442		APID		Yes	Yes
647	O15294	OGT	Homo sapiens (Human)	Q96EK4	THAP11	THAP domain-containing protein 11	refseq:NP_065190	affinity chromatography technology	28514442		APID		Yes	Yes
648	O15294	OGT	Homo sapiens (Human)	O95865	DDAH2	N(G),N(G)-dimethylarginine dimethylaminohydrolase 2	refseq:NP_001289936|refseq:NP_001289937|refseq:NP_039268|refseq:XP_011512750	affinity chromatography technology	28514442		APID		Yes	Yes
649	O15294	OGT	Homo sapiens (Human)	Q8N365	CIART	Circadian-associated transcriptional repressor	refseq:NP_001287767|refseq:NP_001287769|refseq:NP_001287770|refseq:NP_653298	affinity chromatography technology	28514442		APID		Yes	Yes
650	O15294	OGT	Homo sapiens (Human)	Q9NWW0	HCFC1R1	Host cell factor C1 regulator 1	refseq:NP_001002017|refseq:NP_001002018|refseq:NP_001275594|refseq:NP_001275595|refseq:NP_001275596|refseq:NP_001275597|refseq:NP_060355	affinity chromatography technology	28514442		APID		Yes	Yes
651	O15294	OGT	Homo sapiens (Human)	Q9Y5Z7	HCFC2	Host cell factor 2	refseq:NP_037452	affinity chromatography technology	28514442		APID		Yes	Yes
652	O15294	OGT	Homo sapiens (Human)	Q9H0W7	THAP2	THAP domain-containing protein 2	refseq:NP_113623	affinity chromatography technology	28514442		APID		Yes	Yes
653	O15294	OGT	Homo sapiens (Human)	Q13557	CAMK2D	Calcium/calmodulin-dependent protein kinase type II subunit delta	refseq:NP_001212|refseq:NP_001308495|refseq:NP_001308502|refseq:NP_001308509|refseq:NP_001308518|refseq:NP_742112|refseq:NP_742113|refseq:NP_742125|refseq:NP_742126|refseq:NP_742127|refseq:XP_011530591|refseq:XP_011530593	affinity chromatography technology	28514442		APID		Yes	Yes
654	O15294	OGT	Homo sapiens (Human)	P0CG48	UBC	Polyubiquitin-C	refseq:NP_066289	pull down	28190767		APID		Yes	Yes
655	O15294	OGT	Homo sapiens (Human)	Q13432	UNC119	Protein unc-119 homolog A	refseq:NP_001317095|refseq:NP_005139|refseq:NP_473376	affinity chromatography technology	27173435		APID		Yes	Yes
656	O15294	OGT	Homo sapiens (Human)	Q7Z494	NPHP3	Nephrocystin-3	refseq:NP_694972	affinity chromatography technology	27173435		APID		Yes	Yes
657	O15294	OGT	Homo sapiens (Human)	Q9NQC7	CYLD	Ubiquitin carboxyl-terminal hydrolase CYLD	refseq:NP_001035814|refseq:NP_001035877|refseq:NP_056062|refseq:XP_005255869|refseq:XP_006721212|refseq:XP_011521209|refseq:XP_016878466|refseq:XP_016878467|refseq:XP_016878468|refseq:XP_016878469	affinity chromatography technology	27591049		APID		Yes	Yes
658	O15294	OGT	Homo sapiens (Human)	P38398	BRCA1	Breast cancer type 1 susceptibility protein	refseq:NP_009225|refseq:NP_009228|refseq:NP_009229|refseq:NP_009230|refseq:NP_009231	affinity chromatography technology	26831064		APID		Yes	Yes
659	O15294	OGT	Saccharomyces cerevisiae (strain ATCC 204508 / S288c) (Baker's yeast)	Q12140	BSC1	Bypass of stop codon protein 1	refseq:NP_010247	two hybrid	27107014		APID	This protein seems to be located in extracellular space	Yes	No
660	O15294	OGT	Homo sapiens (Human)	P08047	SP1	Transcription factor Sp1	refseq:NP_001238754|refseq:NP_003100|refseq:NP_612482|refseq:XP_011536998	in vitro	9343410		APID		Yes	Yes
661	O15294	OGT	Homo sapiens (Human)	P51610	HCFC1	Host cell factor 1	refseq:NP_005325|refseq:XP_006724879	in vitro	12670868		APID		Yes	Yes
662	O15294	OGT	Homo sapiens (Human)	O15294	OGT	UDP-N-acetylglucosamine--peptide N-acetylglucosaminyltransferase 110 kDa subunit	refseq:NP_858058|refseq:NP_858059|refseq:XP_016885396|refseq:XP_016885397	in vitro	12150998		APID		Yes	Yes
663	O15294	OGT	Homo sapiens (Human)	P11831	SRF	Serum response factor	refseq:NP_001278930|refseq:NP_003122	in vitro	1512232		APID		Yes	Yes
664	O15294	OGT	Homo sapiens (Human)	P49841	GSK3B	Glycogen synthase kinase-3 beta	refseq:NP_001139628|refseq:NP_002084	in vitro	10753899		APID		Yes	Yes
665	O15294	OGT	Homo sapiens (Human)	O60641	SNAP91	Clathrin coat assembly protein AP180	refseq:NP_001229721|refseq:NP_001229722|refseq:NP_001229723|refseq:NP_001243646|refseq:NP_001243647|refseq:NP_055656|refseq:XP_005248827|refseq:XP_006715678|refseq:XP_011534567|refseq:XP_011534568	in vitro	8063760		APID		Yes	Yes
666	O15294	OGT	Homo sapiens (Human)	O60296	TRAK2	Trafficking kinesin-binding protein 2	refseq:NP_055864|refseq:XP_011509992	in vitro	12435728		APID		Yes	Yes
667	O15294	OGT	Homo sapiens (Human)	Q96ST3	SIN3A	Paired amphipathic helix protein Sin3a	refseq:NP_001138829|refseq:NP_001138830|refseq:NP_056292|refseq:XP_006720528|refseq:XP_006720529|refseq:XP_006720530	in vivo	12150998		APID		Yes	Yes
668	O15294	OGT	Homo sapiens (Human)	Q9UPV9	TRAK1	Trafficking kinesin-binding protein 1	refseq:NP_001036111|refseq:NP_001252537|refseq:NP_001252539|refseq:NP_055780	in vivo	12435728		APID		Yes	Yes
669	O15294	OGT	Homo sapiens (Human)	P68400	CSNK2A1	Casein kinase II subunit alpha	refseq:NP_001886|refseq:NP_808227|refseq:NP_808228	in vitro	10753899		APID		Yes	Yes
670	O15294	OGT	Homo sapiens (Human)	P10636	MAPT	Microtubule-associated protein tau	refseq:NP_001116538|refseq:NP_001116539|refseq:NP_001190181|refseq:NP_005901|refseq:NP_058518|refseq:NP_058519|refseq:NP_058525	in vitro	12911634		APID		Yes	Yes
671	O15294	OGT	Homo sapiens (Human)	Q14865	ARID5B	AT-rich interactive domain-containing protein 5B	refseq:NP_001231567|refseq:NP_115575	in vivo	17000644		APID		Yes	Yes
672	Q8CGY8	OGT	Mus musculus (Mouse)	Q8VEK3	Hnrnpu	Heterogeneous nuclear ribonucleoprotein U	refseq:NP_058085|refseq:XP_017177161|refseq:XP_017177162|refseq:XP_017177163	tandem affinity purification	19483677		APID		Yes	Yes
673	Q8CGY8	OGT	Mus musculus (Mouse)	O09106	Hdac1	Histone deacetylase 1	refseq:NP_032254	tandem affinity purification	19483677		APID		Yes	Yes
674	Q8CGY8	OGT	Mus musculus (Mouse)	Q80Z64	Nanog	Homeobox protein NANOG	refseq:NP_001276757|refseq:NP_001276759|refseq:NP_001276760|refseq:NP_082292|refseq:XP_006506714	anti tag coimmunoprecipitation	19483677		APID		Yes	Yes
675	Q8CGY8	OGT	Mus musculus (Mouse)	P20263	Pou5f1	POU domain, class 5, transcription factor 1	refseq:NP_038661	affinity chromatography technology	20362541		APID		Yes	Yes
676	Q8CGY8	OGT	Mus musculus (Mouse)	Q61066	Nr0b1	Nuclear receptor subfamily 0 group B member 1	refseq:NP_031456	affinity chromatography technology	20362541		APID		Yes	Yes
677	Q8CGY8	OGT	Mus musculus (Mouse)	Q3UNW5	Tfcp2l1	Transcription factor CP2-like protein 1	refseq:NP_076244	affinity chromatography technology	20362541		APID		Yes	Yes
678	Q8CGY8	OGT	Mus musculus (Mouse)	Q61539	Esrrb	Steroid hormone receptor ERR2	refseq:NP_001152972|refseq:NP_036064	affinity chromatography technology	20362541		APID		Yes	Yes
679	Q8CGY8	OGT	Mus musculus (Mouse)	P20263	Pou5f1	POU domain, class 5, transcription factor 1	refseq:NP_038661	affinity chromatography technology	20362542		APID		Yes	Yes
680	Q8CGY8	OGT	Mus musculus (Mouse)	P62259	Ywhae	14-3-3 protein epsilon	refseq:NP_033562	affinity chromatography technology	16944949		APID		Yes	Yes
681	Q8CGY8	OGT	Mus musculus (Mouse)	Q99MZ3	Mlxipl	Carbohydrate-responsive element-binding protein	refseq:NP_067430	affinity chromatography technology	21471514		APID		Yes	Yes
682	Q8CGY8	OGT	Mus musculus (Mouse)	Q9CQJ4	Rnf2	E3 ubiquitin-protein ligase RING2	refseq:NP_035407	affinity chromatography technology	22496869		APID		Yes	Yes
683	Q8CGY8	OGT	Mus musculus (Mouse)	P20263	Pou5f1	POU domain, class 5, transcription factor 1	refseq:NP_038661	affinity chromatography technology	22083510		APID		Yes	Yes
684	Q8CGY8	OGT	Mus musculus (Mouse)	Q99PU7	Bap1	Ubiquitin carboxyl-terminal hydrolase BAP1	refseq:NP_081364	affinity chromatography technology	22878500		APID		Yes	Yes
685	Q8CGY8	OGT	Mus musculus (Mouse)	Q8BVE8	Nsd2	Histone-lysine N-methyltransferase NSD2	refseq:NP_001074571|refseq:NP_780440|refseq:XP_006503721|refseq:XP_006503722|refseq:XP_006503723|refseq:XP_017176079	affinity chromatography technology	19483677		APID		Yes	Yes
686	Q8CGY8	OGT	Mus musculus (Mouse)	Q7TNH6	Nphp3	Nephrocystin-3	refseq:NP_082997|refseq:NP_766048	affinity chromatography technology	21565611		APID		Yes	Yes
687	Q8CGY8	OGT	Mus musculus (Mouse)	Q921E6	Eed	Polycomb protein EED	refseq:NP_068676	affinity chromatography technology	24457600		APID		Yes	Yes
688	Q8CGY8	OGT	Homo sapiens (Human)	Q92560	BAP1	Ubiquitin carboxyl-terminal hydrolase BAP1	refseq:NP_004647	enzymatic study	22878500		APID		Yes	Yes
689	Q8CGY8	OGT	Mus musculus (Mouse)	P20263	Pou5f1	POU domain, class 5, transcription factor 1	refseq:NP_038661	affinity chromatography technology	22608532		APID		Yes	Yes
690	Q8CGY8	OGT	Mus musculus (Mouse)	P48432	Sox2	Transcription factor SOX-2	refseq:NP_035573	affinity chromatography technology	22608532		APID		Yes	Yes
691	Q8CGY8	OGT	Mus musculus (Mouse)	P53566	Cebpa	CCAAT/enhancer-binding protein alpha	refseq:NP_001274443|refseq:NP_001274444|refseq:NP_001274450|refseq:NP_031704	affinity chromatography technology	26167872		APID		Yes	Yes
692	Q8CGY8	OGT	Mus musculus (Mouse)	Q7TMY8	Huwe1	E3 ubiquitin-protein ligase HUWE1	refseq:NP_067498	affinity chromatography technology	28671696		APID		Yes	Yes
693	P56558	OGT	Rattus norvegicus (Rat)	Q8R2H7	Trak2	Trafficking kinesin-binding protein 2	refseq:NP_598244	two hybrid	12435728		APID		Yes	Yes
694	P56558	OGT	Rattus norvegicus (Rat)	Q8R2H7	Trak2	Trafficking kinesin-binding protein 2	refseq:NP_598244	affinity chromatography technology	12435728		APID		Yes	Yes
695	P56558	OGT	Rattus norvegicus (Rat)	Q9ER24	Atxn10	Ataxin-10	refseq:NP_579847	biochemical	16714295		APID		Yes	Yes
696	P56558	OGT	Rattus norvegicus (Rat)	Q9ER24	Atxn10	Ataxin-10	refseq:NP_579847	pull down	16714295		APID		Yes	Yes
697	P56558	OGT	Rattus norvegicus (Rat)	Q63429	Ubc	Polyubiquitin-C	refseq:NP_059010	affinity chromatography technology	22871113		APID		Yes	Yes
698	P56558	OGT	Rattus norvegicus (Rat)	O35078	Dao	D-amino-acid oxidase	refseq:NP_446078	affinity chromatography technology	21700703		APID		Yes	Yes
699	O15294	OGT	Homo sapiens (Human)	A0A0D9SFF3	HIVEP1	Zinc finger protein 40					HuRI		Yes	No
700	O15294	OGT	Homo sapiens (Human)	Q6Q0C0-1	TRAF7	E3 ubiquitin-protein ligase TRAF7	refseq:NP_115647				HuRI		Yes	No
701	O15294	OGT	Homo sapiens (Human)	Q9UHR5-1	SAP30BP	SAP30-binding protein	refseq:NP_001288768|refseq:NP_001288784;refseq:NP_037392				HuRI		Yes	No
702	O15294	OGT	Homo sapiens (Human)	Q8N9R8-1	SCAI	Protein SCAI	refseq:NP_001138349|refseq:NP_775961				HuRI		Yes	No
703	O15294	OGT	Homo sapiens (Human)	Q8NDX5-1	PHC3	Polyhomeotic-like protein 3	refseq:NP_001295045|refseq:NP_079223				HuRI		Yes	No
704	O15294	OGT	Homo sapiens (Human)	Q15973-3	ZNF124	Zinc finger protein 124	refseq:NP_001230669|refseq:NP_001284497|refseq:NP_001284498;refseq:NP_003422				HuRI		Yes	No
705	O15294	OGT	Homo sapiens (Human)	Q9H1M0-1	NUP62CL	Nucleoporin-62 C-terminal-like protein	refseq:NP_060151				HuRI		Yes	No
706	O15294	OGT	Homo sapiens (Human)	P11464-1	PSG1	Pregnancy-specific beta-1-glycoprotein 1	refseq:NP_001171754|refseq:NP_001171755|refseq:NP_001284702|refseq:NP_008836				HuRI		Yes	No
707	O15294	OGT	Homo sapiens (Human)	H3BQL7	SIN3A	Paired amphipathic helix protein Sin3a					HuRI		Yes	No
708	O15294	OGT	Homo sapiens (Human)	Q15843	NEDD8	NEDD8	refseq:NP_006147	two hybrid	24654937		HIPPIE		Yes	Yes
709	O15294	OGT	Homo sapiens (Human)	Q15004	PCLAF	PCNA-associated factor	refseq:NP_001025160|refseq:NP_055551	two hybrid	21628590		HIPPIE		Yes	Yes
710	O15294	OGT	Homo sapiens (Human)	P49585	PCYT1A	Choline-phosphate cytidylyltransferase A	refseq:NP_001299602|refseq:NP_005008	two hybrid	19293945		HIPPIE		Yes	Yes
711	O15294	OGT	Homo sapiens (Human)	P61956	SUMO2	Small ubiquitin-related modifier 2	refseq:NP_001005849|refseq:NP_008868	affinity chromatography technology	21252943		HIPPIE		Yes	Yes
712	Q8CGY8	OGT	Mus musculus (Mouse)	Q00899	Yy1	Transcriptional repressor protein YY1	refseq:NP_033563				STRING		Yes	No
713	Q8CGY8	OGT	Mus musculus (Mouse)	Q8BLG0	Phf20	PHD finger protein 20	refseq:NP_766262				STRING		Yes	No
714	Q8CGY8	OGT	Mus musculus (Mouse)	P61965	Wdr5	WD repeat-containing protein 5	refseq:NP_543124|refseq:XP_006497735				STRING		Yes	No
715	Q8CGY8	OGT	Mus musculus (Mouse)	P59598	Asxl1	Polycomb group protein ASXL1	refseq:NP_001035028				STRING		Yes	No
716	Q8CGY8	OGT	Mus musculus (Mouse)	Q8BZ32	Asxl2	Putative Polycomb group protein ASXL2	refseq:NP_001257917|refseq:NP_766009				STRING		Yes	No
717	Q8CGY8	OGT	Mus musculus (Mouse)	P42128	Foxk1	Forkhead box protein K1	refseq:NP_951031				STRING		Yes	No
718	Q8CGY8	OGT	Mus musculus (Mouse)	Q3UCQ1	Foxk2	Forkhead box protein K2	refseq:NP_001074401|refseq:XP_006534145				STRING		Yes	No
719	Q8CGY8	OGT	Mus musculus (Mouse)	Q9D1P2	Kat8	Histone acetyltransferase KAT8	refseq:NP_080646				STRING		Yes	No
720	P56558	OGT	Rattus norvegicus (Rat)	Q498M4	Wdr5	WD repeat-containing protein 5	refseq:NP_001034123|refseq:XP_006233893				STRING		Yes	No
721	P56558	OGT	Rattus norvegicus (Rat)	Q8CHJ4	Yy1	Transcription factor YY1	refseq:NP_775412				STRING		Yes	No
722	P56558	OGT	Rattus norvegicus (Rat)	D3ZQB7	Phf20	PHD finger protein 20	refseq:NP_001101265|refseq:XP_006235466|refseq:XP_008760564				STRING		Yes	No
723	P56558	OGT	Rattus norvegicus (Rat)	A0A0G2JU33	Asxl1	ASXL transcriptional regulator 1					STRING		Yes	No
724	P56558	OGT	Rattus norvegicus (Rat)	D3Z8N9	Asxl2	ASXL transcriptional regulator 2	refseq:XP_006225774|refseq:XP_006225775				STRING		Yes	No
725	P56558	OGT	Rattus norvegicus (Rat)	D3ZU55	Foxk1	Forkhead box K1					STRING		Yes	No
726	P56558	OGT	Rattus norvegicus (Rat)	B5DF43	Foxk2	Foxk2 protein					STRING		Yes	No
727	P56558	OGT	Rattus norvegicus (Rat)	D3ZN95	Hcfc1	Host cell factor C1	refseq:NP_001132979				STRING		Yes	No
728	P56558	OGT	Rattus norvegicus (Rat)	Q5XI06	Kat8	Histone acetyltransferase KAT8	refseq:NP_001017378				STRING		Yes	No
729	P56558	OGT	Rattus norvegicus (Rat)	Q8VIJ5	Oga	Protein O-GlcNAcase	refseq:NP_571979				STRING		Yes	No
730	Q7KJA9	SXC	Drosophila melanogaster (Fruit fly)		Ank						STRING		Yes	No
731	Q7KJA9	SXC	Drosophila melanogaster (Fruit fly)	Q9V727	Asx	Polycomb protein Asx					STRING		Yes	No
732	Q7KJA9	SXC	Drosophila melanogaster (Fruit fly)	Q9VQB7	Eogt	EGF domain-specific O-linked N-acetylglucosamine transferase					STRING		Yes	No
733	Q7KJA9	SXC	Drosophila melanogaster (Fruit fly)	Q9V4C8	Hcf	Host cell factor					STRING		Yes	No
734	Q7KJA9	SXC	Drosophila melanogaster (Fruit fly)	Q9VDC9	Oga	Protein O-GlcNAcase					STRING		Yes	No
735	Q7KJA9	SXC	Drosophila melanogaster (Fruit fly)	P35220	alpha-Cat	Catenin alpha					STRING		Yes	No
736	Q7KJA9	SXC	Drosophila melanogaster (Fruit fly)	Q7K5N4	calypso	Ubiquitin carboxyl-terminal hydrolase calypso					STRING		Yes	No
737	Q7KJA9	SXC	Drosophila melanogaster (Fruit fly)		fd68A						STRING		Yes	No
738	Q7KJA9	SXC	Drosophila melanogaster (Fruit fly)		p120ctn						STRING		Yes	No
739	Q7KJA9	SXC	Drosophila melanogaster (Fruit fly)	Q8ST83	pho	Polycomb protein PHO					STRING		Yes	No
740	Q27HV0	OGT	Sus scrofa (Pig)	I3LHM3	TOP1	DNA topoisomerase I		anti bait coimmunoprecipitation	17932134	Low throughput	GUMC		Yes	Yes
741	Q8CGY8	OGT	Mus musculus (Mouse)	P47811	Mapk14	Mitogen-activated protein kinase 14	refseq:NP_001161980|refseq:NP_001161985|refseq:NP_001161986|refseq:NP_036081	anti bait coimmunoprecipitation	18353774	Low throughput	GUMC		Yes	Yes
742	O15294	OGT	Homo sapiens (Human)	P08047	SP1	Transcription factor Sp1	refseq:NP_001238754|refseq:NP_003100|refseq:NP_612482|refseq:XP_011536998	anti bait coimmunoprecipitation	19070619	Low throughput	GUMC		Yes	Yes
743	Q8CGY8	OGT	Mus musculus (Mouse)	Q9Z2A0	Pdpk1	3-phosphoinositide-dependent protein kinase 1	refseq:NP_035192	anti bait coimmunoprecipitation	20018868	Low throughput	GUMC		Yes	Yes
744	O15294	OGT	Homo sapiens (Human)	Q96GD4	AURKB	Aurora kinase B	refseq:NP_001243763|refseq:NP_001271455|refseq:NP_001300879|refseq:NP_001300880|refseq:NP_001300881|refseq:NP_001300882|refseq:NP_001300883|refseq:NP_001300884|refseq:NP_004208|refseq:XP_011522372|refseq:XP_011522374|refseq:XP_016880796	imaging techniques	18653473	Low throughput	GUMC		Yes	Yes
745	O15294	OGT	Homo sapiens (Human)	P62136	PPP1CA	Serine/threonine-protein phosphatase PP1-alpha catalytic subunit	refseq:NP_001008709|refseq:NP_002699|refseq:NP_996756	anti bait coimmunoprecipitation	18653473	Low throughput	GUMC		Yes	Yes
746	O15294	OGT	Homo sapiens (Human)	O60502	OGA	Protein O-GlcNAcase	refseq:NP_001135906|refseq:NP_036347	anti bait coimmunoprecipitation	18653473	Low throughput	GUMC		Yes	Yes
747	P56558	OGT	Rattus norvegicus (Rat)	P62142	Ppp1cb	Serine/threonine-protein phosphatase PP1-beta catalytic subunit	refseq:NP_037197|refseq:XP_008762727	anti bait coimmunoprecipitation	15247246	Low throughput	GUMC		Yes	Yes
748	P56558	OGT	Rattus norvegicus (Rat)	P63088	Ppp1cc	Serine/threonine-protein phosphatase PP1-gamma catalytic subunit	refseq:NP_071943	anti bait coimmunoprecipitation	15247246	Low throughput	GUMC		Yes	Yes
749	P56558	OGT	Rattus norvegicus (Rat)	Q9QYK2	Ppargc1a	Peroxisome proliferator-activated receptor gamma coactivator 1-alpha	refseq:NP_112637	anti bait coimmunoprecipitation	19103600	Low throughput	GUMC		Yes	Yes
750	P56558	OGT	Rattus norvegicus (Rat)	G3V7R4	Foxo1	Forkhead box protein O1	refseq:NP_001178775	anti bait coimmunoprecipitation	18420577	Low throughput	GUMC		Yes	Yes
751	O15294	OGT	Homo sapiens (Human)	P35222	CTNNB1	Catenin beta-1	refseq:NP_001091679|refseq:NP_001091680|refseq:NP_001895|refseq:XP_005264943|refseq:XP_016861227	anti bait coimmunoprecipitation	23552487	Low throughput	GUMC		Yes	Yes
752	O15294	OGT	Homo sapiens (Human)	Q38G99	MIBP1	C-myc intron-binding protein 1		anti tag coimmunoprecipitation	22294689	Low throughput	GUMC		Yes	Yes
753	P56558	OGT	Rattus norvegicus (Rat)	Q9WUL0	Top1	DNA topoisomerase 1	refseq:NP_072137	anti bait coimmunoprecipitation	22247452	Low throughput	GUMC		Yes	Yes
754	O15294	OGT	Homo sapiens (Human)	P52952	NKX2-5	Homeobox protein Nkx-2.5	refseq:NP_001159647|refseq:NP_001159648|refseq:NP_004378	anti tag coimmunoprecipitation	22719862	Low throughput	GUMC		Yes	Yes
755	O15294	OGT	Mus musculus (Mouse)	Q62388	Atm	Serine-protein kinase ATM	refseq:NP_031525	anti bait coimmunoprecipitation	22759405	Low throughput	GUMC		Yes	Yes
756	Q8CGY8	OGT	Mus musculus (Mouse)	Q3URK3	Tet1	Methylcytosine dioxygenase TET1	refseq:NP_081660	anti bait coimmunoprecipitation	23729667	Low throughput	GUMC		Yes	Yes
757	O15294	OGT	Homo sapiens (Human)	Q6N021	TET2	Methylcytosine dioxygenase TET2	refseq:NP_001120680|refseq:NP_060098|refseq:XP_005263139	anti tag coimmunoprecipitation	23222540	Low throughput	GUMC		Yes	Yes
758	O15294	OGT	Homo sapiens (Human)	O43151	TET3	Methylcytosine dioxygenase TET3	refseq:NP_001274420|refseq:XP_005264244	anti tag coimmunoprecipitation	23222540	Low throughput	GUMC		Yes	Yes
759	Q8CGY8	OGT	Mus musculus (Mouse)	P15307	Rel	Proto-oncogene c-Rel		anti bait coimmunoprecipitation	23646894	Low throughput	GUMC		Yes	Yes
760	Q8CGY8	OGT	Mus musculus (Mouse)	Q8VIG1	Rest	RE1-silencing transcription factor	refseq:NP_035393|refseq:XP_006534905	anti bait coimmunoprecipitation	23624624	Low throughput	GUMC		Yes	Yes
761	Q8CGY8	OGT	Mus musculus (Mouse)	Q60520	Sin3a	Paired amphipathic helix protein Sin3a	refseq:NP_001103820|refseq:NP_001103821|refseq:NP_035508|refseq:XP_006510953|refseq:XP_006510954|refseq:XP_006510955|refseq:XP_006510956|refseq:XP_011240985|refseq:XP_011240986|refseq:XP_011240987|refseq:XP_011240988|refseq:XP_017168720	anti bait coimmunoprecipitation	23624624	Low throughput	GUMC		Yes	Yes
762	Q8CGY8	OGT	Mus musculus (Mouse)	Q60520	Sin3a	Paired amphipathic helix protein Sin3a	refseq:NP_001103820|refseq:NP_001103821|refseq:NP_035508|refseq:XP_006510953|refseq:XP_006510954|refseq:XP_006510955|refseq:XP_006510956|refseq:XP_011240985|refseq:XP_011240986|refseq:XP_011240987|refseq:XP_011240988|refseq:XP_017168720	anti bait coimmunoprecipitation	23824843	Low throughput	GUMC		Yes	Yes
763	Q8CGY8	OGT	Mus musculus (Mouse)	Q60520	Sin3a	Paired amphipathic helix protein Sin3a	refseq:NP_001103820|refseq:NP_001103821|refseq:NP_035508|refseq:XP_006510953|refseq:XP_006510954|refseq:XP_006510955|refseq:XP_006510956|refseq:XP_011240985|refseq:XP_011240986|refseq:XP_011240987|refseq:XP_011240988|refseq:XP_017168720	anti bait coimmunoprecipitation	23835259	Low throughput	GUMC		Yes	Yes
764	Q8CGY8	OGT	Mus musculus (Mouse)	O09106	Hdac1	Histone deacetylase 1	refseq:NP_032254	anti bait coimmunoprecipitation	23835259	Low throughput	GUMC		Yes	Yes
765	Q8CGY8	OGT	Mus musculus (Mouse)	P70288	Hdac2	Histone deacetylase 2	refseq:NP_032255	anti bait coimmunoprecipitation	23835259	Low throughput	GUMC		Yes	Yes
766	Q8CGY8	OGT	Mus musculus (Mouse)	Q8VIG1	Rest	RE1-silencing transcription factor	refseq:NP_035393|refseq:XP_006534905	anti bait coimmunoprecipitation	23835259	Low throughput	GUMC		Yes	Yes
767	Q8CGY8	OGT	Mus musculus (Mouse)	Q8VIG1	Rest	RE1-silencing transcription factor	refseq:NP_035393|refseq:XP_006534905	anti bait coimmunoprecipitation	24523346	Low throughput	GUMC		Yes	Yes
768	Q8CGY8	OGT	Mus musculus (Mouse)	Q60520	Sin3a	Paired amphipathic helix protein Sin3a	refseq:NP_001103820|refseq:NP_001103821|refseq:NP_035508|refseq:XP_006510953|refseq:XP_006510954|refseq:XP_006510955|refseq:XP_006510956|refseq:XP_011240985|refseq:XP_011240986|refseq:XP_011240987|refseq:XP_011240988|refseq:XP_017168720	anti bait coimmunoprecipitation	24523346	Low throughput	GUMC		Yes	Yes
769	Q8CGY8	OGT	Mus musculus (Mouse)	O09106	Hdac1	Histone deacetylase 1	refseq:NP_032254	anti bait coimmunoprecipitation	24523346	Low throughput	GUMC		Yes	Yes
770	Q8CGY8	OGT	Mus musculus (Mouse)	P70288	Hdac2	Histone deacetylase 2	refseq:NP_032255	anti bait coimmunoprecipitation	24523346	Low throughput	GUMC		Yes	Yes
771	Q8CGY8	OGT	Mus musculus (Mouse)	Q6NZM9	Hdac4	Histone deacetylase 4	refseq:NP_997108|refseq:XP_017174977	anti bait coimmunoprecipitation	24523346	Low throughput	GUMC		Yes	Yes
772	Q8CGY8	OGT	Mus musculus (Mouse)	Q9Z2V6	Hdac5	Histone deacetylase 5		anti bait coimmunoprecipitation	24523346	Low throughput	GUMC		Yes	Yes
773	O15294	OGT	Homo sapiens (Human)	Q15910	EZH2	Histone-lysine N-methyltransferase EZH2	refseq:NP_001190176|refseq:NP_001190177|refseq:NP_001190178|refseq:NP_004447|refseq:NP_694543|refseq:XP_011514186	anti bait coimmunoprecipitation	24474760	Low throughput	GUMC		Yes	Yes
774	O15294	OGT	Mus musculus (Mouse)	Q8BG87	Tet3	Methylcytosine dioxygenase TET3	refseq:NP_001334242|refseq:XP_006505838|refseq:XP_006505839|refseq:XP_006505840|refseq:XP_017176954	anti tag coimmunoprecipitation	24304661	Low throughput	GUMC		Yes	Yes
775	Q8CGY8	OGT	Mus musculus (Mouse)	Q8BG87	Tet3	Methylcytosine dioxygenase TET3	refseq:NP_001334242|refseq:XP_006505838|refseq:XP_006505839|refseq:XP_006505840|refseq:XP_017176954	anti bait coimmunoprecipitation	24619417	Low throughput	GUMC		Yes	Yes
776	O15294	OGT	Homo sapiens (Human)	Q13950	RUNX2	Runt-related transcription factor 2	refseq:NP_001015051|refseq:NP_001019801	anti tag coimmunoprecipitation	25187572	Low throughput	GUMC		Yes	Yes
777	O15294	OGT	Homo sapiens (Human)	P61106	RAB14	Ras-related protein Rab-14	refseq:NP_057406	protein array	24536041	High throughput	GUMC		Yes	Yes
778	O15294	OGT	Homo sapiens (Human)	P46952	HAAO	3-hydroxyanthranilate 3,4-dioxygenase	refseq:NP_036337	protein array	24536041	High throughput	GUMC		Yes	Yes
779	O15294	OGT	Homo sapiens (Human)	Q9Y617	PSAT1	Phosphoserine aminotransferase	refseq:NP_066977|refseq:NP_478059	protein array	24536041	High throughput	GUMC		Yes	Yes
780	O15294	OGT	Homo sapiens (Human)	Q96DG6	CMBL	Carboxymethylenebutenolidase homolog	refseq:NP_620164|refseq:XP_016864523|refseq:XP_016864524	protein array	24536041	High throughput	GUMC		Yes	Yes
781	O15294	OGT	Homo sapiens (Human)	Q92796	DLG3	Disks large homolog 3	refseq:NP_001159750|refseq:NP_065781|refseq:NP_066943|refseq:XP_005262305|refseq:XP_016884815	protein array	24536041	High throughput	GUMC		Yes	Yes
782	O15294	OGT	Homo sapiens (Human)	Q9NWV4	CZIB	CXXC motif containing zinc binding protein	refseq:NP_001291688|refseq:NP_001291689|refseq:NP_060357	protein array	24536041	High throughput	GUMC		Yes	Yes
783	O15294	OGT	Homo sapiens (Human)	P30047	GCHFR	GTP cyclohydrolase 1 feedback regulatory protein	refseq:NP_005249	protein array	24536041	High throughput	GUMC		Yes	Yes
784	O15294	OGT	Homo sapiens (Human)	P50995	ANXA11	Annexin A11	refseq:NP_001148|refseq:NP_001265336|refseq:NP_001265337|refseq:NP_001265338|refseq:NP_665875|refseq:NP_665876|refseq:XP_011538038	protein array	24536041	High throughput	GUMC		Yes	Yes
785	O15294	OGT	Homo sapiens (Human)	Q14353	GAMT	Guanidinoacetate N-methyltransferase	refseq:NP_000147|refseq:NP_620279	protein array	24536041	High throughput	GUMC		Yes	Yes
786	O15294	OGT	Homo sapiens (Human)	Q99829	CPNE1	Copine-1	refseq:NP_003906|refseq:NP_690902|refseq:NP_690903|refseq:NP_690904|refseq:NP_690905	protein array	24536041	High throughput	GUMC		Yes	Yes
787	O15294	OGT	Homo sapiens (Human)	Q8N4Q0	ZADH2	Prostaglandin reductase 3	refseq:NP_001293022|refseq:NP_787103	protein array	24536041	High throughput	GUMC		Yes	Yes
788	O15294	OGT	Homo sapiens (Human)	Q86V88	MDP1	Magnesium-dependent phosphatase 1	refseq:NP_001186750|refseq:NP_612485	protein array	24536041	High throughput	GUMC	This protein seems to be located in extracellular space	Yes	No
789	O15294	OGT	Homo sapiens (Human)	P51570	GALK1	Galactokinase		protein array	24536041	High throughput	GUMC		Yes	Yes
790	O15294	OGT	Homo sapiens (Human)	Q92917	GPKOW	G-patch domain and KOW motifs-containing protein	refseq:NP_056513	protein array	24536041	High throughput	GUMC		Yes	Yes
791	O15294	OGT	Homo sapiens (Human)	O14579	COPE	Coatomer subunit epsilon	refseq:NP_009194|refseq:NP_955474|refseq:NP_955476	protein array	24536041	High throughput	GUMC		Yes	Yes
792	O15294	OGT	Homo sapiens (Human)	Q13057	COASY	Bifunctional coenzyme A synthase	refseq:NP_001035994|refseq:NP_001035997|refseq:NP_079509|refseq:XP_006722179|refseq:XP_011523602|refseq:XP_016880657	protein array	24536041	High throughput	GUMC		Yes	Yes
793	O15294	OGT	Homo sapiens (Human)	Q99747	NAPG	Gamma-soluble NSF attachment protein	refseq:NP_003817|refseq:XP_011524058	protein array	24536041	High throughput	GUMC		Yes	Yes
794	O15294	OGT	Homo sapiens (Human)	P16455	MGMT	Methylated-DNA--protein-cysteine methyltransferase	refseq:NP_002403|refseq:XP_005252739	protein array	24536041	High throughput	GUMC		Yes	Yes
795	O15294	OGT	Homo sapiens (Human)	Q9H2H8	PPIL3	Peptidyl-prolyl cis-trans isomerase-like 3	refseq:NP_115861|refseq:NP_570981|refseq:XP_005246708|refseq:XP_005246709|refseq:XP_011509660|refseq:XP_016859841|refseq:XP_016859842|refseq:XP_016859843|refseq:XP_016859844|refseq:XP_016859845	protein array	24536041	High throughput	GUMC	This protein seems to be located in extracellular space	Yes	No
796	O15294	OGT	Homo sapiens (Human)	Q8WUD1	RAB2B	Ras-related protein Rab-2B	refseq:NP_001156852|refseq:NP_116235|refseq:XP_016877200	protein array	24536041	High throughput	GUMC		Yes	Yes
797	O15294	OGT	Homo sapiens (Human)	Q9NZL9	MAT2B	Methionine adenosyltransferase 2 subunit beta	refseq:NP_037415|refseq:NP_877725	protein array	24536041	High throughput	GUMC		Yes	Yes
798	O15294	OGT	Homo sapiens (Human)	Q96E17	RAB3C	Ras-related protein Rab-3C	refseq:NP_001304844|refseq:NP_612462	protein array	24536041	High throughput	GUMC		Yes	Yes
799	O15294	OGT	Homo sapiens (Human)	Q6PH85	DCUN1D2	DCN1-like protein 2	refseq:NP_001014305	protein array	24536041	High throughput	GUMC		Yes	Yes
800	O15294	OGT	Homo sapiens (Human)	Q9UBQ0	VPS29	Vacuolar protein sorting-associated protein 29	refseq:NP_057310|refseq:NP_476528	protein array	24536041	High throughput	GUMC		Yes	Yes
801	O15294	OGT	Homo sapiens (Human)	Q9NQZ5	STARD7	StAR-related lipid transfer protein 7, mitochondrial	refseq:NP_064536	protein array	24536041	High throughput	GUMC		Yes	Yes
802	O15294	OGT	Homo sapiens (Human)	Q9Y617	PSAT1	Phosphoserine aminotransferase	refseq:NP_066977|refseq:NP_478059	anti tag coimmunoprecipitation	24536041	Low throughput	GUMC		Yes	Yes
803	O15294	OGT	Homo sapiens (Human)	P46952	HAAO	3-hydroxyanthranilate 3,4-dioxygenase	refseq:NP_036337	anti tag coimmunoprecipitation	24536041	Low throughput	GUMC		Yes	Yes
804	O15294	OGT	Homo sapiens (Human)	Q9UPV9	TRAK1	Trafficking kinesin-binding protein 1	refseq:NP_001036111|refseq:NP_001252537|refseq:NP_001252539|refseq:NP_055780	anti tag coimmunoprecipitation	24536041	Low throughput	GUMC		Yes	Yes
805	O15294	OGT	Homo sapiens (Human)	Q9Y617	PSAT1	Phosphoserine aminotransferase	refseq:NP_066977|refseq:NP_478059	bio-layer interferometry	24536041	Low throughput	GUMC		Yes	Yes
806	O15294	OGT	Homo sapiens (Human)	P46952	HAAO	3-hydroxyanthranilate 3,4-dioxygenase	refseq:NP_036337	bio-layer interferometry	24536041	Low throughput	GUMC		Yes	Yes
807	O15294	OGT	Homo sapiens (Human)	Q9UPV9	TRAK1	Trafficking kinesin-binding protein 1	refseq:NP_001036111|refseq:NP_001252537|refseq:NP_001252539|refseq:NP_055780	bio-layer interferometry	24536041	Low throughput	GUMC		Yes	Yes
808	Q8CGY8	OGT	Mus musculus (Mouse)	P07901	Hsp90aa1	Heat shock protein HSP 90-alpha	refseq:NP_034610	anti bait coimmunoprecipitation	24713123	Low throughput	GUMC		Yes	Yes
809	Q8CGY8	OGT	Mus musculus (Mouse)	P11499	Hsp90ab1	Heat shock protein HSP 90-beta	refseq:NP_032328	anti bait coimmunoprecipitation	24713123	Low throughput	GUMC		Yes	Yes
810	P56558	OGT	Rattus norvegicus (Rat)	P68035	Actc1	Actin, alpha cardiac muscle 1	refseq:NP_062056	anti bait coimmunoprecipitation	26109417	Low throughput	GUMC		Yes	Yes
811	P56558	OGT	Rattus norvegicus (Rat)	P16409	Myl3	Myosin light chain 3	refseq:NP_036738|refseq:XP_006243979	anti bait coimmunoprecipitation	26109417	Low throughput	GUMC		Yes	Yes
812	P56558	OGT	Rattus norvegicus (Rat)	P04692	Tpm1	Tropomyosin alpha-1 chain	refseq:NP_001029241|refseq:NP_001029244|refseq:NP_001029245|refseq:NP_001029246|refseq:NP_001029247|refseq:NP_001288265|refseq:NP_001288665|refseq:NP_062004	anti bait coimmunoprecipitation	26109417	Low throughput	GUMC		Yes	Yes
813	P56558	OGT	Rattus norvegicus (Rat)	P05503	Mtco1	Cytochrome c oxidase subunit 1	refseq:AP_004894|refseq:AP_665631	anti bait coimmunoprecipitation	25918408	Low throughput	GUMC		Yes	Yes
814	Q8CGY8	OGT	Mus musculus (Mouse)	D3Z6F5	Atp5a1	ATP synthase subunit alpha		anti tag coimmunoprecipitation	26358770	Low throughput	GUMC		Yes	Yes
815	Q8CGY8	OGT	Mus musculus (Mouse)	P19096	Fasn	Fatty acid synthase	refseq:NP_032014	anti bait coimmunoprecipitation	27185461	Low throughput	GUMC		Yes	Yes
816	O15294	OGT	Homo sapiens (Human)	P51610	HCFC1	Host cell factor 1	refseq:NP_005325|refseq:XP_006724879	anti bait coimmunoprecipitation	27331873	Low throughput	GUMC		Yes	Yes
817	O15294	OGT	Homo sapiens (Human)	Q8NFU7	TET1	Methylcytosine dioxygenase TET1	refseq:NP_085128	anti bait coimmunoprecipitation	27259240	Low throughput	GUMC		Yes	Yes
818	O15294	OGT	Homo sapiens (Human)	Q14839	CHD4	Chromodomain-helicase-DNA-binding protein 4	refseq:NP_001264|refseq:NP_001284482|refseq:XP_006719021	anti bait coimmunoprecipitation	27231347	Low throughput	GUMC		Yes	Yes
819	Q8CGY8	OGT	Mus musculus (Mouse)	P17679	Gata1	Erythroid transcription factor	refseq:NP_032115|refseq:XP_011245750	anti bait coimmunoprecipitation	27231347	Low throughput	GUMC		Yes	Yes
820	Q8CGY8	OGT	Mus musculus (Mouse)	O35615	Zfpm1	Zinc finger protein ZFPM1	refseq:NP_033595|refseq:XP_006530914	anti bait coimmunoprecipitation	27231347	Low throughput	GUMC		Yes	Yes
821	O15294	OGT	Homo sapiens (Human)	O60716	CTNND1	Catenin delta-1	refseq:NP_001078927|refseq:NP_001078928|refseq:NP_001078929|refseq:NP_001078930|refseq:NP_001078931|refseq:NP_001078932|refseq:NP_001078933|refseq:NP_001078934|refseq:NP_001078935|refseq:NP_001078936|refseq:NP_001078937|refseq:NP_001078938|refseq:NP_001193812|refseq:NP_001193813|refseq:NP_001193814|refseq:NP_001193815|refseq:NP_001193816|refseq:NP_001193817|refseq:NP_001193818|refseq:NP_001193819…	anti bait coimmunoprecipitation	26707622	Low throughput	GUMC		Yes	Yes
822	Q8CGY8	OGT	Mus musculus (Mouse)	Q99MZ3	Mlxipl	Carbohydrate-responsive element-binding protein	refseq:NP_067430	anti bait coimmunoprecipitation	29040017	Low throughput	GUMC		Yes	Yes
823	O15294	OGT	Homo sapiens (Human)	Q9P2N6	KANSL3	KAT8 regulatory NSL complex subunit 3	refseq:NP_001108488|refseq:XP_005264041	coimmunoprecipitation	28450392	Low throughput	GUMC		Yes	Yes
824	O15294	OGT	Homo sapiens (Human)	P46937	YAP1	Transcriptional coactivator YAP1	refseq:NP_001123617|refseq:NP_001181973|refseq:NP_001181974|refseq:NP_001269026|refseq:NP_001269027|refseq:NP_001269028|refseq:NP_001269029|refseq:NP_001269030	anti tag coimmunoprecipitation	29100056	Low throughput	GUMC		Yes	Yes
825	O15294	OGT	Homo sapiens (Human)	Q15750	TAB1	TGF-beta-activated kinase 1 and MAP3K7-binding protein 1	refseq:NP_006107|refseq:NP_705717	anti tag coimmunoprecipitation	28659383	Low throughput	GUMC		Yes	Yes
826	Q8CGY8	OGT	Mus musculus (Mouse)	Q99MZ3	Mlxipl	Carbohydrate-responsive element-binding protein	refseq:NP_067430	anti bait coimmunoprecipitation	28843855	Low throughput	GUMC		Yes	Yes
827	Q8CGY8	OGT	Mus musculus (Mouse)	P25799	Nfkb1	Nuclear factor NF-kappa-B p105 subunit	refseq:NP_032715|refseq:XP_006501169	anti bait coimmunoprecipitation	28843855	Low throughput	GUMC		Yes	Yes
828	O15294	OGT	Homo sapiens (Human)	Q14494	NFE2L1	Endoplasmic reticulum membrane sensor NFE2L1	refseq:NP_001317191|refseq:NP_003195|refseq:XP_005257467|refseq:XP_005257469	anti tag coimmunoprecipitation	28625484	Low throughput	GUMC		Yes	Yes
829	O15294	OGT	Homo sapiens (Human)	P51610	HCFC1	Host cell factor 1	refseq:NP_005325|refseq:XP_006724879	anti tag coimmunoprecipitation	28625484	Low throughput	GUMC		Yes	Yes
830	O15294	OGT	Homo sapiens (Human)	O60502	OGA	Protein O-GlcNAcase	refseq:NP_001135906|refseq:NP_036347	anti bait coimmunoprecipitation	28232487	Low throughput	GUMC		Yes	Yes
831	O15294	OGT	Homo sapiens (Human)	O60502	OGA	Protein O-GlcNAcase	refseq:NP_001135906|refseq:NP_036347	proximity-dependent biotin identification	28232487	High throughput	GUMC		Yes	Yes
832	O15294	OGT	Homo sapiens (Human)	Q92560	BAP1	Ubiquitin carboxyl-terminal hydrolase BAP1	refseq:NP_004647	anti bait coimmunoprecipitation	28802580	Low throughput	GUMC		Yes	Yes
833	O15294	OGT	Homo sapiens (Human)	P06401	PGR	Progesterone receptor	refseq:NP_000917|refseq:NP_001189403|refseq:NP_001258090|refseq:NP_001258091	Identification by mass spectrometry	28929346	High throughput	GUMC		Yes	Yes
834	O15294	OGT	Homo sapiens (Human)	P06401	PGR	Progesterone receptor	refseq:NP_000917|refseq:NP_001189403|refseq:NP_001258090|refseq:NP_001258091	anti bait coimmunoprecipitation	28929346	Low throughput	GUMC		Yes	Yes
835	O15294	OGT	Homo sapiens (Human)	Q13133	NR1H3	Oxysterols receptor LXR-alpha	refseq:NP_001123573|refseq:NP_001123574|refseq:NP_005684|refseq:XP_005252762|refseq:XP_005252763|refseq:XP_005252764|refseq:XP_005252766|refseq:XP_005252767|refseq:XP_005252770|refseq:XP_006718175|refseq:XP_006718176|refseq:XP_006718178|refseq:XP_006718179|refseq:XP_011518107|refseq:XP_016872547	anti tag coimmunoprecipitation	29577901	Low throughput	GUMC		Yes	Yes
836	Q8CGY8	OGT	Homo sapiens (Human)	Q15910	EZH2	Histone-lysine N-methyltransferase EZH2	refseq:NP_001190176|refseq:NP_001190177|refseq:NP_001190178|refseq:NP_004447|refseq:NP_694543|refseq:XP_011514186	anti bait coimmunoprecipitation	29525407	Low throughput	GUMC		Yes	Yes
837	O15294	OGT	Homo sapiens (Human)	P49639	HOXA1	Homeobox protein Hox-A1	refseq:NP_005513|refseq:NP_705873	anti tag coimmunoprecipitation	29465778	Low throughput	GUMC		Yes	Yes
838	O15294	OGT	Homo sapiens (Human)	P25205	MCM3	DNA replication licensing factor MCM3	refseq:NP_001257401|refseq:NP_002379	anti bait coimmunoprecipitation	30069701	Low throughput	GUMC		Yes	Yes
839	O15294	OGT	Homo sapiens (Human)	P33993	MCM7	DNA replication licensing factor MCM7	refseq:NP_001265524|refseq:NP_005907|refseq:NP_877577	anti bait coimmunoprecipitation	30069701	Low throughput	GUMC		Yes	Yes
840	O15294	OGT	Homo sapiens (Human)	Q14566	MCM6	DNA replication licensing factor MCM6	refseq:NP_005906	anti bait coimmunoprecipitation	30069701	Low throughput	GUMC		Yes	Yes
841	Q8CGY8	OGT	Mus musculus (Mouse)	Q5EG47	Prkaa1	5'-AMP-activated protein kinase catalytic subunit alpha-1	refseq:NP_001013385	anti bait coimmunoprecipitation	30017190	Low throughput	GUMC		Yes	Yes
842	O15294	OGT	Homo sapiens (Human)	P00533	EGFR	Epidermal growth factor receptor	refseq:NP_005219|refseq:NP_958439|refseq:NP_958440|refseq:NP_958441	anti bait coimmunoprecipitation	30962710	Low throughput	GUMC		Yes	Yes
843	Q8CGY8	OGT	Mus musculus (Mouse)	P17679	Gata1	Erythroid transcription factor	refseq:NP_032115|refseq:XP_011245750	anti bait coimmunoprecipitation	30523150	Low throughput	GUMC		Yes	Yes
844	O15294	OGT	Homo sapiens (Human)	O95718	ESRRB	Steroid hormone receptor ERR2	refseq:NP_004443|refseq:XP_016876575	anti tag coimmunoprecipitation	31492838	Low throughput	GUMC		Yes	Yes
845	O15294	OGT	Homo sapiens (Human)	O15042	U2SURP	U2 snRNP-associated SURP motif-containing protein	refseq:NP_001073884|refseq:NP_001307148|refseq:NP_001307149|refseq:NP_001307151|refseq:XP_016861527|refseq:XP_016861528	in vitro, cross-linking	29058723	High throughput	GUMC		Yes	Yes
846	O15294	OGT	Homo sapiens (Human)	P42704	LRPPRC	Leucine-rich PPR motif-containing protein, mitochondrial	refseq:NP_573566	in vitro, cross-linking	29058723	High throughput	GUMC		Yes	Yes
847	O15294	OGT	Homo sapiens (Human)	Q15019	SEPTIN2	Septin-2	refseq:NP_001008491|refseq:NP_001008492|refseq:NP_001269901|refseq:NP_001269902|refseq:NP_001307958|refseq:NP_001307959|refseq:NP_001307960|refseq:NP_001307961|refseq:NP_001307962|refseq:NP_001307963|refseq:NP_001307964|refseq:NP_004395|refseq:NP_006146|refseq:XP_016859694|refseq:XP_016859695	in vitro, cross-linking	29058723	High throughput	GUMC		Yes	Yes
848	O15294	OGT	Homo sapiens (Human)	Q8NCA5	FAM98A	Protein FAM98A	refseq:NP_056290	in vitro, cross-linking	29058723	High throughput	GUMC		Yes	Yes
849	O15294	OGT	Homo sapiens (Human)	Q05639	EEF1A2	Elongation factor 1-alpha 2	refseq:NP_001949	in vitro, cross-linking	29058723	High throughput	GUMC		Yes	Yes
850	O15294	OGT	Homo sapiens (Human)	Q14498	RBM39	RNA-binding protein 39	refseq:NP_001229528|refseq:NP_001229529|refseq:NP_004893|refseq:NP_909122	in vitro, cross-linking	29058723	High throughput	GUMC		Yes	Yes
851	O15294	OGT	Homo sapiens (Human)	P63261	ACTG1	Actin, cytoplasmic 2	refseq:NP_001186883|refseq:NP_001605	in vitro, cross-linking	29058723	High throughput	GUMC		Yes	Yes
852	O15294	OGT	Homo sapiens (Human)	P60709	ACTB	Actin, cytoplasmic 1	refseq:NP_001092	in vitro, cross-linking	29058723	High throughput	GUMC		Yes	Yes
853	O15294	OGT	Homo sapiens (Human)	O60264	SMARCA5	SWI/SNF-related matrix-associated actin-dependent regulator of chromatin subfamily A member 5	refseq:NP_003592	in vitro, cross-linking	29058723	High throughput	GUMC		Yes	Yes
854	O15294	OGT	Homo sapiens (Human)	Q92925	SMARCD2	SWI/SNF-related matrix-associated actin-dependent regulator of chromatin subfamily D member 2	refseq:NP_001091896|refseq:NP_001317369	in vitro, cross-linking	29058723	High throughput	GUMC		Yes	Yes
855	O15294	OGT	Homo sapiens (Human)	Q13151	HNRNPA0	Heterogeneous nuclear ribonucleoprotein A0	refseq:NP_006796	in vitro, cross-linking	29058723	High throughput	GUMC		Yes	Yes
856	O15294	OGT	Homo sapiens (Human)	P48426	PIP4K2A	Phosphatidylinositol 5-phosphate 4-kinase type-2 alpha	refseq:NP_001316991|refseq:NP_005019|refseq:XP_016871819|refseq:XP_016871820	in vitro, cross-linking	29058723	High throughput	GUMC		Yes	Yes
857	O15294	OGT	Homo sapiens (Human)	P33991	MCM4	DNA replication licensing factor MCM4	refseq:NP_005905|refseq:NP_877423	in vitro, cross-linking	29058723	High throughput	GUMC		Yes	Yes
858	O15294	OGT	Homo sapiens (Human)	P22626	HNRNPA2B1	Heterogeneous nuclear ribonucleoproteins A2/B1	refseq:NP_002128|refseq:NP_112533|refseq:XP_005249786|refseq:XP_016867598|refseq:XP_016867599	in vitro, cross-linking	29058723	High throughput	GUMC		Yes	Yes
859	O15294	OGT	Homo sapiens (Human)	Q9NVC6	MED17	Mediator of RNA polymerase II transcription subunit 17	refseq:NP_004259	in vitro, cross-linking	29058723	High throughput	GUMC		Yes	Yes
860	O15294	OGT	Homo sapiens (Human)	Q13485	SMAD4	Mothers against decapentaplegic homolog 4	refseq:NP_005350	in vitro, cross-linking	29058723	High throughput	GUMC		Yes	Yes
861	O15294	OGT	Homo sapiens (Human)	Q68EM7	ARHGAP17	Rho GTPase-activating protein 17	refseq:NP_001006635|refseq:NP_060524	in vitro, cross-linking	29058723	High throughput	GUMC		Yes	Yes
862	O15294	OGT	Homo sapiens (Human)	P61964	WDR5	WD repeat-containing protein 5	refseq:NP_060058|refseq:NP_438172|refseq:XP_005272220	in vitro, cross-linking	29058723	High throughput	GUMC		Yes	Yes
863	O15294	OGT	Homo sapiens (Human)	Q7L014	DDX46	Probable ATP-dependent RNA helicase DDX46	refseq:NP_001287789|refseq:NP_055644	in vitro, cross-linking	29058723	High throughput	GUMC		Yes	Yes
864	O15294	OGT	Homo sapiens (Human)	P24534	EEF1B2	Elongation factor 1-beta	refseq:NP_001032752|refseq:NP_001950|refseq:NP_066944	in vitro, cross-linking	29058723	High throughput	GUMC		Yes	Yes
865	O15294	OGT	Homo sapiens (Human)	O43390	HNRNPR	Heterogeneous nuclear ribonucleoprotein R	refseq:NP_001095868|refseq:NP_001284549|refseq:NP_005817|refseq:XP_005245768|refseq:XP_011538773|refseq:XP_016855497	in vitro, cross-linking	29058723	High throughput	GUMC		Yes	Yes
866	O15294	OGT	Homo sapiens (Human)	O00148	DDX39A	ATP-dependent RNA helicase DDX39A	refseq:NP_005795|refseq:XP_011525922	in vitro, cross-linking	29058723	High throughput	GUMC		Yes	Yes
867	O15294	OGT	Homo sapiens (Human)	Q93009	USP7	Ubiquitin carboxyl-terminal hydrolase 7	refseq:NP_001273386|refseq:NP_001308787|refseq:NP_003461	in vitro, cross-linking	29058723	High throughput	GUMC		Yes	Yes
868	O15294	OGT	Homo sapiens (Human)	P49368	CCT3	T-complex protein 1 subunit gamma	refseq:NP_001008800|refseq:NP_005989	in vitro, cross-linking	29058723	High throughput	GUMC		Yes	Yes
869	O15294	OGT	Homo sapiens (Human)	Q6P1M3	LLGL2	LLGL scribble cell polarity complex component 2	refseq:NP_001015002|refseq:NP_001026973|refseq:NP_004515|refseq:XP_016880115|refseq:XP_016880119	in vitro, cross-linking	29058723	High throughput	GUMC		Yes	Yes
870	O15294	OGT	Homo sapiens (Human)	O60313	OPA1	Dynamin-like 120 kDa protein, mitochondrial	refseq:NP_056375|refseq:NP_570844|refseq:NP_570846|refseq:NP_570847|refseq:NP_570849|refseq:NP_570850	in vitro, cross-linking	29058723	High throughput	GUMC		Yes	Yes
871	O15294	OGT	Homo sapiens (Human)	Q9BWU0	SLC4A1AP	Kanadaptin	refseq:NP_060628	in vitro, cross-linking	29058723	High throughput	GUMC		Yes	Yes
872	O15294	OGT	Homo sapiens (Human)	P07437	TUBB	Tubulin beta chain	refseq:NP_001280141|refseq:NP_001280142|refseq:NP_001280143|refseq:NP_001280144|refseq:NP_001280145|refseq:NP_821133	in vitro, cross-linking	29058723	High throughput	GUMC		Yes	Yes
873	O15294	OGT	Homo sapiens (Human)	Q9BVA1	TUBB2B	Tubulin beta-2B chain	refseq:NP_821080	in vitro, cross-linking	29058723	High throughput	GUMC		Yes	Yes
874	O15294	OGT	Homo sapiens (Human)	Q13885	TUBB2A	Tubulin beta-2A chain	refseq:NP_001060|refseq:NP_001297244	in vitro, cross-linking	29058723	High throughput	GUMC		Yes	Yes
875	O15294	OGT	Homo sapiens (Human)	Q6KC79	NIPBL	Nipped-B-like protein	refseq:NP_056199|refseq:NP_597677|refseq:XP_016864819	in vitro, cross-linking	29058723	High throughput	GUMC		Yes	Yes
876	O15294	OGT	Homo sapiens (Human)	P48643	CCT5	T-complex protein 1 subunit epsilon	refseq:NP_001293084|refseq:NP_036205	in vitro, cross-linking	29058723	High throughput	GUMC		Yes	Yes
877	O15294	OGT	Homo sapiens (Human)	P12956	XRCC6	X-ray repair cross-complementing protein 6	refseq:NP_001275905|refseq:NP_001275906|refseq:NP_001460	in vitro, cross-linking	29058723	High throughput	GUMC		Yes	Yes
878	O15294	OGT	Homo sapiens (Human)	P52597	HNRNPF	Heterogeneous nuclear ribonucleoprotein F	refseq:NP_001091674|refseq:NP_001091675|refseq:NP_001091676|refseq:NP_001091677|refseq:NP_001091678|refseq:NP_004957	in vitro, cross-linking	29058723	High throughput	GUMC		Yes	Yes
879	O15294	OGT	Homo sapiens (Human)	Q15637	SF1	Splicing factor 1	refseq:NP_001171501|refseq:NP_001171502|refseq:NP_001333292|refseq:NP_001333293|refseq:NP_004621|refseq:NP_973724|refseq:NP_973727|refseq:XP_016873733	in vitro, cross-linking	29058723	High throughput	GUMC		Yes	Yes
880	O15294	OGT	Homo sapiens (Human)	Q14103	HNRNPD	Heterogeneous nuclear ribonucleoprotein D0	refseq:NP_001003810|refseq:NP_002129|refseq:NP_112737|refseq:NP_112738	in vitro, cross-linking	29058723	High throughput	GUMC		Yes	Yes
881	O15294	OGT	Homo sapiens (Human)	Q52LJ0	FAM98B	Protein FAM98B	refseq:NP_775882	in vitro, cross-linking	29058723	High throughput	GUMC		Yes	Yes
882	O15294	OGT	Homo sapiens (Human)	P52272	HNRNPM	Heterogeneous nuclear ribonucleoprotein M	refseq:NP_005959|refseq:NP_112480	in vitro, cross-linking	29058723	High throughput	GUMC		Yes	Yes
883	O15294	OGT	Homo sapiens (Human)	P17844	DDX5	Probable ATP-dependent RNA helicase DDX5	refseq:NP_001307524|refseq:NP_001307525|refseq:NP_004387	in vitro, cross-linking	29058723	High throughput	GUMC		Yes	Yes
884	O15294	OGT	Homo sapiens (Human)	O00746	NME4	Nucleoside diphosphate kinase, mitochondrial	refseq:NP_001273362|refseq:NP_001273364|refseq:NP_001273365|refseq:NP_001273367|refseq:NP_001273368|refseq:NP_001273369|refseq:NP_005000	in vitro, cross-linking	29058723	High throughput	GUMC		Yes	Yes
885	O15294	OGT	Homo sapiens (Human)	P19784	CSNK2A2	Casein kinase II subunit alpha'	refseq:NP_001887	in vitro, cross-linking	29058723	High throughput	GUMC		Yes	Yes
886	O15294	OGT	Homo sapiens (Human)	Q13131	PRKAA1	5'-AMP-activated protein kinase catalytic subunit alpha-1	refseq:NP_006242|refseq:NP_996790	in vitro, cross-linking	29058723	High throughput	GUMC		Yes	Yes
887	O15294	OGT	Homo sapiens (Human)	P84103	SRSF3	Serine/arginine-rich splicing factor 3	refseq:NP_003008	in vitro, cross-linking	29058723	High throughput	GUMC		Yes	Yes
888	O15294	OGT	Homo sapiens (Human)	P11586	MTHFD1	C-1-tetrahydrofolate synthase, cytoplasmic	refseq:NP_005947	in vitro, cross-linking	29058723	High throughput	GUMC		Yes	Yes
889	O15294	OGT	Homo sapiens (Human)	Q7RTV0	PHF5A	PHD finger-like domain-containing protein 5A	refseq:NP_116147	in vitro, cross-linking	29058723	High throughput	GUMC		Yes	Yes
890	O15294	OGT	Homo sapiens (Human)	P55795	HNRNPH2	Heterogeneous nuclear ribonucleoprotein H2	refseq:NP_001027565|refseq:NP_062543	in vitro, cross-linking	29058723	High throughput	GUMC		Yes	Yes
891	O15294	OGT	Homo sapiens (Human)	P62318	SNRPD3	Small nuclear ribonucleoprotein Sm D3	refseq:NP_001265585|refseq:NP_004166	in vitro, cross-linking	29058723	High throughput	GUMC		Yes	Yes
892	O15294	OGT	Homo sapiens (Human)	P07355	ANXA2	Annexin A2	refseq:NP_001002857|refseq:NP_001002858|refseq:NP_001129487|refseq:NP_004030|refseq:XP_016877579|refseq:XP_016877580	in vitro, cross-linking	29058723	High throughput	GUMC		Yes	Yes
893	O15294	OGT	Homo sapiens (Human)	A6NMY6	ANXA2P2	Putative annexin A2-like protein		in vitro, cross-linking	29058723	High throughput	GUMC		Yes	Yes
894	O15294	OGT	Homo sapiens (Human)	Q6PD62	CTR9	RNA polymerase-associated protein CTR9 homolog	refseq:NP_055448	in vitro, cross-linking	29058723	High throughput	GUMC		Yes	Yes
895	O15294	OGT	Homo sapiens (Human)	O75446	SAP30	Histone deacetylase complex subunit SAP30	refseq:NP_003855	in vitro, cross-linking	29058723	High throughput	GUMC		Yes	Yes
896	O15294	OGT	Homo sapiens (Human)	Q8N7H5	PAF1	RNA polymerase II-associated factor 1 homolog	refseq:NP_001243755|refseq:NP_061961	in vitro, cross-linking	29058723	High throughput	GUMC		Yes	Yes
897	O15294	OGT	Homo sapiens (Human)	Q16576	RBBP7	Histone-binding protein RBBP7	refseq:NP_001185648|refseq:NP_002884	in vitro, cross-linking	29058723	High throughput	GUMC		Yes	Yes
898	O15294	OGT	Homo sapiens (Human)	P58107	EPPK1	Epiplakin	refseq:NP_112598|refseq:XP_016869379	in vitro, cross-linking	29058723	High throughput	GUMC		Yes	Yes
899	O15294	OGT	Homo sapiens (Human)	Q9UQ80	PA2G4	Proliferation-associated protein 2G4	refseq:NP_006182	in vitro, cross-linking	29058723	High throughput	GUMC		Yes	Yes
900	O15294	OGT	Homo sapiens (Human)	Q9NYF8	BCLAF1	Bcl-2-associated transcription factor 1	refseq:NP_001070908|refseq:NP_001070909|refseq:NP_001287967|refseq:NP_055554	in vitro, cross-linking	29058723	High throughput	GUMC		Yes	Yes
901	O15294	OGT	Homo sapiens (Human)	Q9NS86	LANCL2	LanC-like protein 2	refseq:NP_061167	in vitro, cross-linking	29058723	High throughput	GUMC		Yes	Yes
902	O15294	OGT	Homo sapiens (Human)	Q96T37	RBM15	RNA-binding protein 15	refseq:NP_001188474|refseq:NP_073605	in vitro, cross-linking	29058723	High throughput	GUMC		Yes	Yes
903	O15294	OGT	Homo sapiens (Human)	Q13185	CBX3	Chromobox protein homolog 3	refseq:NP_009207|refseq:NP_057671|refseq:XP_005249668	in vitro, cross-linking	29058723	High throughput	GUMC		Yes	Yes
904	O15294	OGT	Homo sapiens (Human)	Q9UHN1	POLG2	DNA polymerase subunit gamma-2, mitochondrial	refseq:NP_009146	in vitro, cross-linking	29058723	High throughput	GUMC		Yes	Yes
905	O15294	OGT	Homo sapiens (Human)	P54886	ALDH18A1	Delta-1-pyrroline-5-carboxylate synthase	refseq:NP_001017423|refseq:NP_001310341|refseq:NP_001310342|refseq:NP_001310343|refseq:NP_001310344|refseq:NP_001310345|refseq:NP_001310348|refseq:NP_002851	in vitro, cross-linking	29058723	High throughput	GUMC		Yes	Yes
906	O15294	OGT	Homo sapiens (Human)	P56545	CTBP2	C-terminal-binding protein 2	refseq:NP_001077383|refseq:NP_001277143|refseq:NP_001277144|refseq:NP_001307941|refseq:NP_001307942|refseq:NP_001307943|refseq:NP_001320|refseq:NP_073713|refseq:XP_005269618|refseq:XP_005269621|refseq:XP_005269624|refseq:XP_005269625|refseq:XP_005269626|refseq:XP_005269628|refseq:XP_005269629|refseq:XP_006717705|refseq:XP_011537651|refseq:XP_011537653|refseq:XP_011537655|refseq:XP_011537656|refse…	in vitro, cross-linking	29058723	High throughput	GUMC		Yes	Yes
907	O15294	OGT	Homo sapiens (Human)	P13639	EEF2	Elongation factor 2	refseq:NP_001952	in vitro, cross-linking	29058723	High throughput	GUMC		Yes	Yes
908	O15294	OGT	Homo sapiens (Human)	P38646	HSPA9	Stress-70 protein, mitochondrial	refseq:NP_004125	in vitro, cross-linking	29058723	High throughput	GUMC		Yes	Yes
909	O15294	OGT	Homo sapiens (Human)	Q15393	SF3B3	Splicing factor 3B subunit 3	refseq:NP_036558	in vitro, cross-linking	29058723	High throughput	GUMC		Yes	Yes
910	O15294	OGT	Homo sapiens (Human)	Q8TBX8	PIP4K2C	Phosphatidylinositol 5-phosphate 4-kinase type-2 gamma	refseq:NP_001139730|refseq:NP_001139731|refseq:NP_001139732|refseq:NP_079055	in vitro, cross-linking	29058723	High throughput	GUMC		Yes	Yes
911	O15294	OGT	Homo sapiens (Human)	Q8NC51	SERBP1	Plasminogen activator inhibitor 1 RNA-binding protein	refseq:NP_001018077|refseq:NP_001018078|refseq:NP_001018079|refseq:NP_056455	in vitro, cross-linking	29058723	High throughput	GUMC		Yes	Yes
912	O15294	OGT	Homo sapiens (Human)	Q9UHX1	PUF60	Poly(U)-binding-splicing factor PUF60	refseq:NP_001129505|refseq:NP_001258025|refseq:NP_001258026|refseq:NP_001258027|refseq:NP_001258028|refseq:NP_001258029|refseq:NP_055096|refseq:NP_510965|refseq:XP_016868728|refseq:XP_016868729	in vitro, cross-linking	29058723	High throughput	GUMC		Yes	Yes
913	O15294	OGT	Homo sapiens (Human)	Q8IWX8	CHERP	Calcium homeostasis endoplasmic reticulum protein	refseq:NP_006378	in vitro, cross-linking	29058723	High throughput	GUMC		Yes	Yes
914	O15294	OGT	Homo sapiens (Human)	P08238	HSP90AB1	Heat shock protein HSP 90-beta	refseq:NP_001258898|refseq:NP_001258899|refseq:NP_001258900|refseq:NP_031381	in vitro, cross-linking	29058723	High throughput	GUMC		Yes	Yes
915	O15294	OGT	Homo sapiens (Human)	P25098	GRK2	Beta-adrenergic receptor kinase 1	refseq:NP_001610	in vitro, cross-linking	29058723	High throughput	GUMC		Yes	Yes
916	O15294	OGT	Homo sapiens (Human)	Q99878	H2AC14	Histone H2A type 1-J	refseq:NP_066544	in vitro, cross-linking	29058723	High throughput	GUMC		Yes	Yes
917	O15294	OGT	Homo sapiens (Human)	Q96KK5	H2AC12	Histone H2A type 1-H	refseq:NP_542163	in vitro, cross-linking	29058723	High throughput	GUMC		Yes	Yes
918	O15294	OGT	Homo sapiens (Human)	Q9BTM1	H2AJ	Histone H2A.J	refseq:NP_808760	in vitro, cross-linking	29058723	High throughput	GUMC		Yes	Yes
919	O15294	OGT	Homo sapiens (Human)	Q16777	H2AC20	Histone H2A type 2-C	refseq:NP_003508	in vitro, cross-linking	29058723	High throughput	GUMC		Yes	Yes
920	O15294	OGT	Homo sapiens (Human)	Q93077	H2AC6	Histone H2A type 1-C	refseq:NP_003503	in vitro, cross-linking	29058723	High throughput	GUMC		Yes	Yes
921	O15294	OGT	Homo sapiens (Human)	Q7L7L0	H2AW	Histone H2A type 3	refseq:NP_254280	in vitro, cross-linking	29058723	High throughput	GUMC		Yes	Yes
922	O15294	OGT	Homo sapiens (Human)	Q6FI13	H2AC18	Histone H2A type 2-A	refseq:NP_001035807|refseq:NP_003507	in vitro, cross-linking	29058723	High throughput	GUMC		Yes	Yes
923	O15294	OGT	Homo sapiens (Human)	P20671	H2AC7	Histone H2A type 1-D	refseq:NP_066409	in vitro, cross-linking	29058723	High throughput	GUMC		Yes	Yes
924	O15294	OGT	Homo sapiens (Human)	P0C0S8	H2AC11	Histone H2A type 1	refseq:NP_003500|refseq:NP_003501|refseq:NP_003502|refseq:NP_003505|refseq:NP_066408	in vitro, cross-linking	29058723	High throughput	GUMC		Yes	Yes
925	O15294	OGT	Homo sapiens (Human)	P04908	H2AC4	Histone H2A type 1-B/E	refseq:NP_003504|refseq:NP_066390	in vitro, cross-linking	29058723	High throughput	GUMC		Yes	Yes
926	O15294	OGT	Homo sapiens (Human)	Q96QV6	H2AC1	Histone H2A type 1-A	refseq:NP_734466	in vitro, cross-linking	29058723	High throughput	GUMC		Yes	Yes
927	O15294	OGT	Homo sapiens (Human)	P16104	H2AX	Histone H2AX	refseq:NP_002096	in vitro, cross-linking	29058723	High throughput	GUMC		Yes	Yes
928	O15294	OGT	Homo sapiens (Human)	Q96P11	NSUN5	28S rRNA (cytosine-C(5))-methyltransferase	refseq:NP_001161819|refseq:NP_001161820|refseq:NP_060514|refseq:NP_683759	in vitro, cross-linking	29058723	High throughput	GUMC		Yes	Yes
929	O15294	OGT	Homo sapiens (Human)	P08195	SLC3A2	4F2 cell-surface antigen heavy chain	refseq:NP_001012680|refseq:NP_001012682|refseq:NP_001013269|refseq:NP_002385	in vitro, cross-linking	29058723	High throughput	GUMC		Yes	Yes
930	O15294	OGT	Homo sapiens (Human)	Q7L576	CYFIP1	Cytoplasmic FMR1-interacting protein 1	refseq:NP_001028200|refseq:NP_001274739|refseq:NP_001311049|refseq:NP_001311052|refseq:NP_055423	in vitro, cross-linking	29058723	High throughput	GUMC		Yes	Yes
931	O15294	OGT	Homo sapiens (Human)	P57772	EEFSEC	Selenocysteine-specific elongation factor	refseq:NP_068756	in vitro, cross-linking	29058723	High throughput	GUMC		Yes	Yes
932	O15294	OGT	Homo sapiens (Human)	Q9P2N5	RBM27	RNA-binding protein 27	refseq:NP_061862	in vitro, cross-linking	29058723	High throughput	GUMC		Yes	Yes
933	O15294	OGT	Homo sapiens (Human)	P31943	HNRNPH1	Heterogeneous nuclear ribonucleoprotein H	refseq:NP_001244222|refseq:NP_005511|refseq:XP_016864904|refseq:XP_016864905|refseq:XP_016864906	in vitro, cross-linking	29058723	High throughput	GUMC		Yes	Yes
934	O15294	OGT	Homo sapiens (Human)	Q8WVE0	EEF1AKMT1	EEF1A lysine methyltransferase 1	refseq:NP_001305868|refseq:NP_777588|refseq:XP_016875921	in vitro, cross-linking	29058723	High throughput	GUMC		Yes	Yes
935	O15294	OGT	Homo sapiens (Human)	P62304	SNRPE	Small nuclear ribonucleoprotein E	refseq:NP_001291393|refseq:NP_001315566|refseq:NP_001315567|refseq:NP_003085	in vitro, cross-linking	29058723	High throughput	GUMC		Yes	Yes
936	O15294	OGT	Homo sapiens (Human)	P29372	MPG	DNA-3-methyladenine glycosylase	refseq:NP_001015052|refseq:NP_001015054|refseq:NP_002425	in vitro, cross-linking	29058723	High throughput	GUMC		Yes	Yes
937	O15294	OGT	Homo sapiens (Human)	P0DMV9	HSPA1B	Heat shock 70 kDa protein 1B	refseq:NP_005336|refseq:NP_005337	in vitro, cross-linking	29058723	High throughput	GUMC		Yes	Yes
938	O15294	OGT	Homo sapiens (Human)	P0DMV8	HSPA1A	Heat shock 70 kDa protein 1A	refseq:NP_005336|refseq:NP_005337	in vitro, cross-linking	29058723	High throughput	GUMC		Yes	Yes
939	O15294	OGT	Homo sapiens (Human)	Q9HAF1	MEAF6	Chromatin modification-related protein MEAF6	refseq:NP_001257804|refseq:NP_001257805|refseq:NP_073593	in vitro, cross-linking	29058723	High throughput	GUMC		Yes	Yes
940	O15294	OGT	Homo sapiens (Human)	Q92785	DPF2	Zinc finger protein ubi-d4	refseq:NP_006259	in vitro, cross-linking	29058723	High throughput	GUMC		Yes	Yes
941	O15294	OGT	Homo sapiens (Human)	Q99988	GDF15	Growth/differentiation factor 15	refseq:NP_004855	in vitro, cross-linking	29058723	High throughput	GUMC		Yes	Yes
942	O15294	OGT	Homo sapiens (Human)	Q9H0W8	SMG9	Protein SMG9	refseq:NP_061981	in vitro, cross-linking	29058723	High throughput	GUMC		Yes	Yes
943	O15294	OGT	Homo sapiens (Human)	Q8IUF8	RIOX2	Ribosomal oxygenase 2	refseq:NP_001035998|refseq:NP_001248758|refseq:NP_116167|refseq:NP_694822|refseq:XP_005247895	in vitro, cross-linking	29058723	High throughput	GUMC		Yes	Yes
944	O15294	OGT	Homo sapiens (Human)	Q13310	PABPC4	Polyadenylate-binding protein 4	refseq:NP_001129125|refseq:NP_001129126|refseq:NP_003810	in vitro, cross-linking	29058723	High throughput	GUMC		Yes	Yes
945	O15294	OGT	Homo sapiens (Human)	Q9UHB7	AFF4	AF4/FMR2 family member 4	refseq:NP_055238|refseq:XP_005272020	in vitro, cross-linking	29058723	High throughput	GUMC		Yes	Yes
946	O15294	OGT	Homo sapiens (Human)	P07910	HNRNPC	Heterogeneous nuclear ribonucleoproteins C1/C2	refseq:NP_001070910|refseq:NP_001070911|refseq:NP_004491|refseq:NP_112604|refseq:XP_006720188|refseq:XP_011535010|refseq:XP_011535011|refseq:XP_011535012|refseq:XP_011535013|refseq:XP_011535014|refseq:XP_016876741|refseq:XP_016876742	in vitro, cross-linking	29058723	High throughput	GUMC		Yes	Yes
947	O15294	OGT	Homo sapiens (Human)	P0DMR1	HNRNPCL4	Heterogeneous nuclear ribonucleoprotein C-like 4	refseq:NP_001139653|refseq:NP_001289480	in vitro, cross-linking	29058723	High throughput	GUMC		Yes	Yes
948	O15294	OGT	Homo sapiens (Human)	O60812	HNRNPCL1	Heterogeneous nuclear ribonucleoprotein C-like 1	refseq:NP_001013653	in vitro, cross-linking	29058723	High throughput	GUMC		Yes	Yes
949	O15294	OGT	Homo sapiens (Human)	B7ZW38	HNRNPCL3	Heterogeneous nuclear ribonucleoprotein C-like 3	refseq:NP_001139653|refseq:NP_001289480	in vitro, cross-linking	29058723	High throughput	GUMC		Yes	Yes
950	O15294	OGT	Homo sapiens (Human)	B2RXH8	HNRNPCL2	Heterogeneous nuclear ribonucleoprotein C-like 2	refseq:NP_001130033	in vitro, cross-linking	29058723	High throughput	GUMC		Yes	Yes
951	O15294	OGT	Homo sapiens (Human)	Q92841	DDX17	Probable ATP-dependent RNA helicase DDX17	refseq:NP_006377	in vitro, cross-linking	29058723	High throughput	GUMC		Yes	Yes
952	O15294	OGT	Homo sapiens (Human)	Q96C36	PYCR2	Pyrroline-5-carboxylate reductase 2	refseq:NP_001258610|refseq:NP_037460	in vitro, cross-linking	29058723	High throughput	GUMC		Yes	Yes
953	O15294	OGT	Homo sapiens (Human)	Q9BSJ8	ESYT1	Extended synaptotagmin-1	refseq:NP_001171725|refseq:NP_056107	in vitro, cross-linking	29058723	High throughput	GUMC		Yes	Yes
954	O15294	OGT	Homo sapiens (Human)	Q16698	DECR1	2,4-dienoyl-CoA reductase [(3E)-enoyl-CoA-producing], mitochondrial	refseq:NP_001317504|refseq:NP_001350|refseq:XP_016868636|refseq:XP_016868637	in vitro, cross-linking	29058723	High throughput	GUMC		Yes	Yes
955	O15294	OGT	Homo sapiens (Human)	P62308	SNRPG	Small nuclear ribonucleoprotein G	refseq:NP_003087	in vitro, cross-linking	29058723	High throughput	GUMC		Yes	Yes
956	O15294	OGT	Homo sapiens (Human)	A8MWD9	SNRPGP15	Putative small nuclear ribonucleoprotein G-like protein 15		in vitro, cross-linking	29058723	High throughput	GUMC		Yes	Yes
957	O15294	OGT	Homo sapiens (Human)	Q96N67	DOCK7	Dedicator of cytokinesis protein 7	refseq:NP_001258928|refseq:NP_001258929|refseq:NP_001258930|refseq:NP_001258931|refseq:NP_001317543|refseq:NP_212132|refseq:XP_011540628	in vitro, cross-linking	29058723	High throughput	GUMC		Yes	Yes
958	O15294	OGT	Homo sapiens (Human)	Q04724	TLE1	Transducin-like enhancer protein 1	refseq:NP_001290032|refseq:NP_001290033|refseq:NP_005068	in vitro, cross-linking	29058723	High throughput	GUMC		Yes	Yes
959	O15294	OGT	Homo sapiens (Human)	Q04727	TLE4	Transducin-like enhancer protein 4	refseq:NP_001269677|refseq:NP_001269678|refseq:NP_001269682|refseq:NP_008936	in vitro, cross-linking	29058723	High throughput	GUMC		Yes	Yes
960	O15294	OGT	Homo sapiens (Human)	O15020	SPTBN2	Spectrin beta chain, non-erythrocytic 2	refseq:NP_008877|refseq:XP_005274249|refseq:XP_005274250|refseq:XP_006718734|refseq:XP_016873663|refseq:XP_016873664|refseq:XP_016873665|refseq:XP_016873666|refseq:XP_016873667	in vitro, cross-linking	29058723	High throughput	GUMC		Yes	Yes
961	O15294	OGT	Homo sapiens (Human)	Q02880	TOP2B	DNA topoisomerase 2-beta	refseq:NP_001059|refseq:NP_001317629	in vitro, cross-linking	29058723	High throughput	GUMC		Yes	Yes
962	O15294	OGT	Homo sapiens (Human)	P09012	SNRPA	U1 small nuclear ribonucleoprotein A	refseq:NP_004587	in vitro, cross-linking	29058723	High throughput	GUMC		Yes	Yes
963	O15294	OGT	Homo sapiens (Human)	Q04726	TLE3	Transducin-like enhancer protein 3	refseq:NP_001098662|refseq:NP_001269908|refseq:NP_001269909|refseq:NP_001269910|refseq:NP_001269911|refseq:NP_005069|refseq:NP_065959	in vitro, cross-linking	29058723	High throughput	GUMC		Yes	Yes
964	O15294	OGT	Homo sapiens (Human)	P55317	FOXA1	Hepatocyte nuclear factor 3-alpha	refseq:NP_004487|refseq:XP_016876735	in vitro, cross-linking	29058723	High throughput	GUMC		Yes	Yes
965	O15294	OGT	Homo sapiens (Human)	Q14244	MAP7	Ensconsin	refseq:NP_001185537|refseq:NP_001185538|refseq:NP_001185540|refseq:NP_001185543|refseq:NP_001185544|refseq:NP_001185545|refseq:NP_001185546|refseq:NP_001185547|refseq:NP_001185548|refseq:NP_003971|refseq:XP_006715663|refseq:XP_016866960	in vitro, cross-linking	29058723	High throughput	GUMC		Yes	Yes
966	O15294	OGT	Homo sapiens (Human)	P51608	MECP2	Methyl-CpG-binding protein 2	refseq:NP_001104262|refseq:NP_001303266|refseq:NP_004983	in vitro, cross-linking	29058723	High throughput	GUMC		Yes	Yes
967	O15294	OGT	Homo sapiens (Human)	P24928	POLR2A	DNA-directed RNA polymerase II subunit RPB1	refseq:NP_000928	in vitro, cross-linking	29058723	High throughput	GUMC		Yes	Yes
968	O15294	OGT	Homo sapiens (Human)	Q15436	SEC23A	Protein transport protein Sec23A	refseq:NP_006355	in vitro, cross-linking	29058723	High throughput	GUMC		Yes	Yes
969	O15294	OGT	Homo sapiens (Human)	P37198	NUP62	Nuclear pore glycoprotein p62	refseq:NP_001180286|refseq:NP_036478|refseq:NP_057637|refseq:NP_714940|refseq:NP_714941	in vitro, cross-linking	29058723	Low throughput	GUMC		Yes	Yes
970	O15294	OGT	Homo sapiens (Human)	P46937	YAP1	Transcriptional coactivator YAP1	refseq:NP_001123617|refseq:NP_001181973|refseq:NP_001181974|refseq:NP_001269026|refseq:NP_001269027|refseq:NP_001269028|refseq:NP_001269029|refseq:NP_001269030	anti bait coimmunoprecipitation	32693242	Low throughput	GUMC		Yes	Yes
971	O15294	OGT	Homo sapiens (Human)	Q8NE71	ABCF1	ATP-binding cassette sub-family F member 1	refseq:NP_001020262|refseq:NP_001081	tandem affinity purification	22883232	High throughput	GUMC		Yes	Yes
972	O15294	OGT	Homo sapiens (Human)	Q9NYB9	ABI2	Abl interactor 2	refseq:NP_001269854|refseq:NP_001269855|refseq:NP_001269856|refseq:NP_005750|refseq:XP_006712248	tandem affinity purification	22883232	High throughput	GUMC		Yes	Yes
973	O15294	OGT	Homo sapiens (Human)	P24752	ACAT1	Acetyl-CoA acetyltransferase, mitochondrial	refseq:NP_000010	tandem affinity purification	22883232	High throughput	GUMC		Yes	Yes
974	O15294	OGT	Homo sapiens (Human)	P24666	ACP1	Low molecular weight phosphotyrosine protein phosphatase	refseq:NP_004291|refseq:NP_009030	tandem affinity purification	22883232	High throughput	GUMC		Yes	Yes
975	O15294	OGT	Homo sapiens (Human)	P68133	ACTA1	Actin, alpha skeletal muscle	refseq:NP_001091	tandem affinity purification	22883232	High throughput	GUMC		Yes	Yes
976	O15294	OGT	Homo sapiens (Human)	P60709	ACTB	Actin, cytoplasmic 1	refseq:NP_001092	tandem affinity purification	22883232	High throughput	GUMC		Yes	Yes
977	O15294	OGT	Homo sapiens (Human)	P68032	ACTC1	Actin, alpha cardiac muscle 1	refseq:NP_005150	tandem affinity purification	22883232	High throughput	GUMC		Yes	Yes
978	O15294	OGT	Homo sapiens (Human)	P12814	ACTN1	Alpha-actinin-1	refseq:NP_001093|refseq:NP_001123476|refseq:NP_001123477	tandem affinity purification	22883232	High throughput	GUMC		Yes	Yes
979	O15294	OGT	Homo sapiens (Human)	O43707	ACTN4	Alpha-actinin-4	refseq:NP_004915	tandem affinity purification	22883232	High throughput	GUMC		Yes	Yes
980	O15294	OGT	Homo sapiens (Human)	Q09666	AHNAK	Neuroblast differentiation-associated protein AHNAK	refseq:NP_001333374|refseq:NP_001333375|refseq:NP_001611|refseq:NP_076965	tandem affinity purification	22883232	High throughput	GUMC		Yes	Yes
981	O15294	OGT	Homo sapiens (Human)	O95831	AIFM1	Apoptosis-inducing factor 1, mitochondrial	refseq:NP_001124318|refseq:NP_001124319|refseq:NP_004199|refseq:NP_665811	tandem affinity purification	22883232	High throughput	GUMC		Yes	Yes
982	O15294	OGT	Homo sapiens (Human)	Q02952	AKAP12	A-kinase anchor protein 12	refseq:NP_005091|refseq:NP_653080|refseq:XP_005267292|refseq:XP_016867006	tandem affinity purification	22883232	High throughput	GUMC		Yes	Yes
983	O15294	OGT	Homo sapiens (Human)	P02768	ALB	Albumin	refseq:NP_000468	tandem affinity purification	22883232	High throughput	GUMC		Yes	Yes
984	O15294	OGT	Homo sapiens (Human)	O75342	ALOX12B	Arachidonate 12-lipoxygenase, 12R-type	refseq:NP_001130	tandem affinity purification	22883232	High throughput	GUMC		Yes	Yes
985	O15294	OGT	Homo sapiens (Human)	P07355	ANXA2	Annexin A2	refseq:NP_001002857|refseq:NP_001002858|refseq:NP_001129487|refseq:NP_004030|refseq:XP_016877579|refseq:XP_016877580	tandem affinity purification	22883232	High throughput	GUMC		Yes	Yes
986	O15294	OGT	Homo sapiens (Human)	P10398	ARAF	Serine/threonine-protein kinase A-Raf	refseq:NP_001243125|refseq:NP_001243126|refseq:NP_001645|refseq:XP_011542210	tandem affinity purification	22883232	High throughput	GUMC		Yes	Yes
987	O15294	OGT	Homo sapiens (Human)	Q92974	ARHGEF2	Rho guanine nucleotide exchange factor 2	refseq:NP_001155855|refseq:NP_001155856|refseq:NP_004714	tandem affinity purification	22883232	High throughput	GUMC		Yes	Yes
988	O15294	OGT	Homo sapiens (Human)	O75643	SNRNP200	U5 small nuclear ribonucleoprotein 200 kDa helicase	refseq:NP_054733|refseq:XP_016859092	tandem affinity purification	22883232	High throughput	GUMC		Yes	Yes
989	O15294	OGT	Homo sapiens (Human)	Q9NVI7	ATAD3A	ATPase family AAA domain-containing protein 3A	refseq:NP_001164006|refseq:NP_001164007|refseq:NP_060658	tandem affinity purification	22883232	High throughput	GUMC		Yes	Yes
990	O15294	OGT	Homo sapiens (Human)	P05023	ATP1A1	Sodium/potassium-transporting ATPase subunit alpha-1	refseq:NP_000692|refseq:NP_001153705|refseq:NP_001153706|refseq:XP_016856849|refseq:XP_016856850	tandem affinity purification	22883232	High throughput	GUMC	This protein seems to be located in plasma membrane	Yes	No
991	O15294	OGT	Homo sapiens (Human)	P16615	ATP2A2	Sarcoplasmic/endoplasmic reticulum calcium ATPase 2	refseq:NP_001672|refseq:NP_733765|refseq:XP_005253945|refseq:XP_011536704	tandem affinity purification	22883232	High throughput	GUMC		Yes	Yes
992	O15294	OGT	Homo sapiens (Human)	P06576	ATP5F1B	ATP synthase subunit beta, mitochondrial	refseq:NP_001677	tandem affinity purification	22883232	High throughput	GUMC		Yes	Yes
993	O15294	OGT	Homo sapiens (Human)	Q99700	ATXN2	Ataxin-2	refseq:NP_001297052|refseq:NP_002964	tandem affinity purification	22883232	High throughput	GUMC		Yes	Yes
994	O15294	OGT	Homo sapiens (Human)	O95816	BAG2	BAG family molecular chaperone regulator 2	refseq:NP_004273|refseq:XP_005249547|refseq:XP_011513300|refseq:XP_011513301	tandem affinity purification	22883232	High throughput	GUMC		Yes	Yes
995	O15294	OGT	Homo sapiens (Human)	Q9Y520	PRRC2C	Protein PRRC2C	refseq:NP_055987|refseq:XP_005245074|refseq:XP_006711301	tandem affinity purification	22883232	High throughput	GUMC		Yes	Yes
996	O15294	OGT	Homo sapiens (Human)	Q6WCQ1	MPRIP	Myosin phosphatase Rho-interacting protein	refseq:NP_055949|refseq:NP_958431	tandem affinity purification	22883232	High throughput	GUMC		Yes	Yes
997	O15294	OGT	Homo sapiens (Human)	Q9H246	C1orf21	Uncharacterized protein C1orf21	refseq:NP_110433	tandem affinity purification	22883232	High throughput	GUMC		Yes	Yes
998	O15294	OGT	Homo sapiens (Human)	Q9Y3Y2	CHTOP	Chromatin target of PRMT1 protein	refseq:NP_001193541|refseq:NP_001231593|refseq:NP_001304006|refseq:NP_056422	tandem affinity purification	22883232	High throughput	GUMC		Yes	Yes
999	O15294	OGT	Homo sapiens (Human)	Q9H4G4	GLIPR2	Golgi-associated plant pathogenesis-related protein 1	refseq:NP_071738	tandem affinity purification	22883232	High throughput	GUMC		Yes	Yes
1000	O15294	OGT	Homo sapiens (Human)	O76075	DFFB	DNA fragmentation factor subunit beta	refseq:NP_001307061|refseq:NP_004393	tandem affinity purification	22883232	High throughput	GUMC		Yes	Yes
1001	O15294	OGT	Homo sapiens (Human)	Q8NCB2	CAMKV	CaM kinase-like vesicle-associated protein	refseq:NP_001307076|refseq:NP_076951	tandem affinity purification	22883232	High throughput	GUMC		Yes	Yes
1002	O15294	OGT	Homo sapiens (Human)	P52907	CAPZA1	F-actin-capping protein subunit alpha-1	refseq:NP_006126	tandem affinity purification	22883232	High throughput	GUMC		Yes	Yes
1003	O15294	OGT	Homo sapiens (Human)	P47756	CAPZB	F-actin-capping protein subunit beta	refseq:NP_001193469|refseq:NP_001269091|refseq:NP_004921	tandem affinity purification	22883232	High throughput	GUMC		Yes	Yes
1004	O15294	OGT	Homo sapiens (Human)	Q86X55	CARM1	Histone-arginine methyltransferase CARM1	refseq:NP_954592|refseq:XP_005259765	tandem affinity purification	22883232	High throughput	GUMC		Yes	Yes
1005	O15294	OGT	Homo sapiens (Human)	P35520	CBS	Cystathionine beta-synthase	refseq:NP_000062|refseq:NP_001171479|refseq:NP_001171480|refseq:NP_001307227|refseq:NP_001308002|refseq:XP_011528079|refseq:XP_011528083|refseq:XP_011528084|refseq:XP_011544396|refseq:XP_011544397|refseq:XP_011544399|refseq:XP_011544400|refseq:XP_011544401|refseq:XP_016883700|refseq:XP_016883701|refseq:XP_016883702|refseq:XP_016883703|refseq:XP_016883704|refseq:XP_016883705|refseq:XP_016883706|re…	tandem affinity purification	22883232	High throughput	GUMC		Yes	Yes
1006	O15294	OGT	Homo sapiens (Human)	Q6YP21	KYAT3	Kynurenine--oxoglutarate transaminase 3	refseq:NP_001008661|refseq:NP_001008662	tandem affinity purification	22883232	High throughput	GUMC		Yes	Yes
1007	O15294	OGT	Homo sapiens (Human)	P78371	CCT2	T-complex protein 1 subunit beta	refseq:NP_001185771|refseq:NP_006422	tandem affinity purification	22883232	High throughput	GUMC		Yes	Yes
1008	O15294	OGT	Homo sapiens (Human)	P49368	CCT3	T-complex protein 1 subunit gamma	refseq:NP_001008800|refseq:NP_005989	tandem affinity purification	22883232	High throughput	GUMC		Yes	Yes
1009	O15294	OGT	Homo sapiens (Human)	P50991	CCT4	T-complex protein 1 subunit delta	refseq:NP_001243650|refseq:NP_006421	tandem affinity purification	22883232	High throughput	GUMC		Yes	Yes
1010	O15294	OGT	Homo sapiens (Human)	P48643	CCT5	T-complex protein 1 subunit epsilon	refseq:NP_001293084|refseq:NP_036205	tandem affinity purification	22883232	High throughput	GUMC		Yes	Yes
1011	O15294	OGT	Homo sapiens (Human)	Q99832	CCT7	T-complex protein 1 subunit eta	refseq:NP_001009570|refseq:NP_001159756|refseq:NP_001159757|refseq:NP_006420|refseq:XP_011530780|refseq:XP_011530781	tandem affinity purification	22883232	High throughput	GUMC		Yes	Yes
1012	O15294	OGT	Homo sapiens (Human)	P50990	CCT8	T-complex protein 1 subunit theta	refseq:NP_001269836|refseq:NP_001269838|refseq:NP_006576	tandem affinity purification	22883232	High throughput	GUMC		Yes	Yes
1013	O15294	OGT	Homo sapiens (Human)	Q5VT25	CDC42BPA	Serine/threonine-protein kinase MRCK alpha	refseq:NP_003598|refseq:NP_055641|refseq:XP_005273378|refseq:XP_005273379|refseq:XP_005273381	tandem affinity purification	22883232	High throughput	GUMC		Yes	Yes
1014	O15294	OGT	Homo sapiens (Human)	Q00587	CDC42EP1	Cdc42 effector protein 1	refseq:NP_689449|refseq:XP_006724170|refseq:XP_006724171|refseq:XP_006724172|refseq:XP_016884030	tandem affinity purification	22883232	High throughput	GUMC		Yes	Yes
1015	O15294	OGT	Homo sapiens (Human)	Q99459	CDC5L	Cell division cycle 5-like protein	refseq:NP_001244	tandem affinity purification	22883232	High throughput	GUMC		Yes	Yes
1016	O15294	OGT	Homo sapiens (Human)	P23528	CFL1	Cofilin-1	refseq:NP_005498	tandem affinity purification	22883232	High throughput	GUMC		Yes	Yes
1017	O15294	OGT	Homo sapiens (Human)	Q9Y281	CFL2	Cofilin-2	refseq:NP_001230574|refseq:NP_068733|refseq:NP_619579|refseq:XP_011534665	tandem affinity purification	22883232	High throughput	GUMC		Yes	Yes
1018	O15294	OGT	Homo sapiens (Human)	Q9P2M7	CGN	Cingulin	refseq:NP_065821|refseq:XP_005245422	tandem affinity purification	22883232	High throughput	GUMC		Yes	Yes
1019	O15294	OGT	Homo sapiens (Human)	O14578	CIT	Citron Rho-interacting kinase	refseq:NP_001193928|refseq:NP_009105	tandem affinity purification	22883232	High throughput	GUMC		Yes	Yes
1020	O15294	OGT	Homo sapiens (Human)	Q07065	CKAP4	Cytoskeleton-associated protein 4	refseq:NP_006816	tandem affinity purification	22883232	High throughput	GUMC		Yes	Yes
1021	O15294	OGT	Homo sapiens (Human)	Q14008	CKAP5	Cytoskeleton-associated protein 5	refseq:NP_001008938|refseq:NP_055571	tandem affinity purification	22883232	High throughput	GUMC		Yes	Yes
1022	O15294	OGT	Homo sapiens (Human)	O75122	CLASP2	CLIP-associating protein 2	refseq:NP_001193973|refseq:NP_055912	tandem affinity purification	22883232	High throughput	GUMC		Yes	Yes
1023	O15294	OGT	Homo sapiens (Human)	P54105	CLNS1A	Methylosome subunit pICln	refseq:NP_001284|refseq:NP_001298128|refseq:NP_001298129|refseq:NP_001298130|refseq:NP_001298131	tandem affinity purification	22883232	High throughput	GUMC		Yes	Yes
1024	O15294	OGT	Homo sapiens (Human)	P09496	CLTA	Clathrin light chain A	refseq:NP_001070145|refseq:NP_001171689|refseq:NP_001171691|refseq:NP_001824|refseq:NP_009027	tandem affinity purification	22883232	High throughput	GUMC		Yes	Yes
1025	O15294	OGT	Homo sapiens (Human)	Q00610	CLTC	Clathrin heavy chain 1	refseq:NP_004850	tandem affinity purification	22883232	High throughput	GUMC		Yes	Yes
1026	O15294	OGT	Homo sapiens (Human)	P53621	COPA	Coatomer subunit alpha	refseq:NP_001091868|refseq:NP_004362	tandem affinity purification	22883232	High throughput	GUMC		Yes	Yes
1027	O15294	OGT	Homo sapiens (Human)	P55060	CSE1L	Exportin-2	refseq:NP_001243064|refseq:NP_001307|refseq:XP_011526901	tandem affinity purification	22883232	High throughput	GUMC		Yes	Yes
1028	O15294	OGT	Homo sapiens (Human)	Q9Y6M4	CSNK1G3	Casein kinase I isoform gamma-3	refseq:NP_001026982|refseq:NP_001038188|refseq:NP_001257501|refseq:NP_001257502|refseq:NP_001257503|refseq:NP_004375|refseq:XP_005271949|refseq:XP_005271951|refseq:XP_005271952|refseq:XP_016864558	tandem affinity purification	22883232	High throughput	GUMC		Yes	Yes
1029	O15294	OGT	Homo sapiens (Human)	P35221	CTNNA1	Catenin alpha-1	refseq:NP_001277236|refseq:NP_001277238|refseq:NP_001277239|refseq:NP_001277241|refseq:NP_001310911|refseq:NP_001310912|refseq:NP_001310913|refseq:NP_001310916|refseq:NP_001310917|refseq:NP_001310918|refseq:NP_001310919|refseq:NP_001310920|refseq:NP_001310921|refseq:NP_001310922|refseq:NP_001310923|refseq:NP_001310924|refseq:NP_001310925|refseq:NP_001310926|refseq:NP_001310927|refseq:NP_001310928…	tandem affinity purification	22883232	High throughput	GUMC		Yes	Yes
1030	O15294	OGT	Homo sapiens (Human)	Q7L576	CYFIP1	Cytoplasmic FMR1-interacting protein 1	refseq:NP_001028200|refseq:NP_001274739|refseq:NP_001311049|refseq:NP_001311052|refseq:NP_055423	tandem affinity purification	22883232	High throughput	GUMC		Yes	Yes
1031	O15294	OGT	Homo sapiens (Human)	Q16643	DBN1	Drebrin	refseq:NP_004386|refseq:NP_543157|refseq:XP_005265884|refseq:XP_016864629	tandem affinity purification	22883232	High throughput	GUMC		Yes	Yes
1032	O15294	OGT	Homo sapiens (Human)	Q13561	DCTN2	Dynactin subunit 2	refseq:NP_001248341|refseq:NP_001248342|refseq:NP_006391	tandem affinity purification	22883232	High throughput	GUMC		Yes	Yes
1033	O15294	OGT	Homo sapiens (Human)	Q16531	DDB1	DNA damage-binding protein 1	refseq:NP_001914	tandem affinity purification	22883232	High throughput	GUMC		Yes	Yes
1034	O15294	OGT	Homo sapiens (Human)	Q9BUQ8	DDX23	Probable ATP-dependent RNA helicase DDX23	refseq:NP_004809	tandem affinity purification	22883232	High throughput	GUMC		Yes	Yes
1035	O15294	OGT	Homo sapiens (Human)	P17844	DDX5	Probable ATP-dependent RNA helicase DDX5	refseq:NP_001307524|refseq:NP_001307525|refseq:NP_004387	tandem affinity purification	22883232	High throughput	GUMC		Yes	Yes
1036	O15294	OGT	Homo sapiens (Human)	Q9BTC0	DIDO1	Death-inducer obliterator 1	refseq:NP_001180298|refseq:NP_001180299|refseq:NP_071388|refseq:NP_149072|refseq:NP_542986|refseq:NP_542987|refseq:XP_011526811	tandem affinity purification	22883232	High throughput	GUMC		Yes	Yes
1037	O15294	OGT	Homo sapiens (Human)	P36957	DLST	Dihydrolipoyllysine-residue succinyltransferase component of 2-oxoglutarate dehydrogenase complex, mitochondrial	refseq:NP_001924	tandem affinity purification	22883232	High throughput	GUMC		Yes	Yes
1038	O15294	OGT	Homo sapiens (Human)	P31689	DNAJA1	DnaJ homolog subfamily A member 1	refseq:NP_001530	tandem affinity purification	22883232	High throughput	GUMC		Yes	Yes
1039	O15294	OGT	Homo sapiens (Human)	O60884	DNAJA2	DnaJ homolog subfamily A member 2	refseq:NP_005871	tandem affinity purification	22883232	High throughput	GUMC		Yes	Yes
1040	O15294	OGT	Homo sapiens (Human)	Q92597	NDRG1	Protein NDRG1	refseq:NP_001128714|refseq:NP_001245361|refseq:NP_001245362|refseq:NP_006087	tandem affinity purification	22883232	High throughput	GUMC		Yes	Yes
1041	O15294	OGT	Homo sapiens (Human)	P15924	DSP	Desmoplakin	refseq:NP_001008844|refseq:NP_001305963|refseq:NP_004406	tandem affinity purification	22883232	High throughput	GUMC		Yes	Yes
1042	O15294	OGT	Homo sapiens (Human)	Q14204	DYNC1H1	Cytoplasmic dynein 1 heavy chain 1	refseq:NP_001367	tandem affinity purification	22883232	High throughput	GUMC		Yes	Yes
1043	O15294	OGT	Homo sapiens (Human)	Q13409	DYNC1I2	Cytoplasmic dynein 1 intermediate chain 2	refseq:NP_001258714|refseq:NP_001258715|refseq:NP_001258716|refseq:NP_001258717|refseq:NP_001258718|refseq:NP_001258719|refseq:NP_001307811|refseq:NP_001307812|refseq:NP_001307813|refseq:NP_001369	tandem affinity purification	22883232	High throughput	GUMC		Yes	Yes
1044	O15294	OGT	Homo sapiens (Human)	Q9Y6G9	DYNC1LI1	Cytoplasmic dynein 1 light intermediate chain 1	refseq:NP_057225	tandem affinity purification	22883232	High throughput	GUMC		Yes	Yes
1045	O15294	OGT	Homo sapiens (Human)	P63167	DYNLL1	Dynein light chain 1, cytoplasmic	refseq:NP_001032583|refseq:NP_001032584|refseq:NP_003737	tandem affinity purification	22883232	High throughput	GUMC		Yes	Yes
1046	O15294	OGT	Homo sapiens (Human)	P29692	EEF1D	Elongation factor 1-delta	refseq:NP_001123525|refseq:NP_001123527|refseq:NP_001123528|refseq:NP_001123529|refseq:NP_001182132|refseq:NP_001276879|refseq:NP_001304672|refseq:NP_001317575|refseq:NP_001951|refseq:NP_115754|refseq:XP_005250880|refseq:XP_006716585|refseq:XP_006716586|refseq:XP_006716587|refseq:XP_006716588|refseq:XP_011515207|refseq:XP_011515208|refseq:XP_016868659	tandem affinity purification	22883232	High throughput	GUMC		Yes	Yes
1047	O15294	OGT	Homo sapiens (Human)	P26641	EEF1G	Elongation factor 1-gamma	refseq:NP_001395	tandem affinity purification	22883232	High throughput	GUMC		Yes	Yes
1048	O15294	OGT	Homo sapiens (Human)	P13639	EEF2	Elongation factor 2	refseq:NP_001952	tandem affinity purification	22883232	High throughput	GUMC		Yes	Yes
1049	O15294	OGT	Homo sapiens (Human)	P05198	EIF2S1	Eukaryotic translation initiation factor 2 subunit 1	refseq:NP_004085	tandem affinity purification	22883232	High throughput	GUMC		Yes	Yes
1050	O15294	OGT	Homo sapiens (Human)	P20042	EIF2S2	Eukaryotic translation initiation factor 2 subunit 2	refseq:NP_003899	tandem affinity purification	22883232	High throughput	GUMC		Yes	Yes
1051	O15294	OGT	Homo sapiens (Human)	Q13347	EIF3I	Eukaryotic translation initiation factor 3 subunit I	refseq:NP_003748	tandem affinity purification	22883232	High throughput	GUMC		Yes	Yes
1052	O15294	OGT	Homo sapiens (Human)	P23588	EIF4B	Eukaryotic translation initiation factor 4B	refseq:NP_001317583|refseq:NP_001408	tandem affinity purification	22883232	High throughput	GUMC		Yes	Yes
1053	O15294	OGT	Homo sapiens (Human)	P50402	EMD	Emerin	refseq:NP_000108	tandem affinity purification	22883232	High throughput	GUMC		Yes	Yes
1054	O15294	OGT	Homo sapiens (Human)	Q8N8S7	ENAH	Protein enabled homolog	refseq:NP_001008493|refseq:NP_060682	tandem affinity purification	22883232	High throughput	GUMC		Yes	Yes
1055	O15294	OGT	Homo sapiens (Human)	O43491	EPB41L2	Band 4.1-like protein 2	refseq:NP_001129026|refseq:NP_001129027|refseq:NP_001239589|refseq:NP_001422|refseq:XP_011533832|refseq:XP_011533836|refseq:XP_016865844|refseq:XP_016865848|refseq:XP_016865849|refseq:XP_016865850|refseq:XP_016865851	tandem affinity purification	22883232	High throughput	GUMC		Yes	Yes
1056	O15294	OGT	Homo sapiens (Human)	Q9Y2J2	EPB41L3	Band 4.1-like protein 3	refseq:NP_001268462|refseq:NP_001268463|refseq:NP_001268464|refseq:NP_036439|refseq:XP_016881125	tandem affinity purification	22883232	High throughput	GUMC		Yes	Yes
1057	O15294	OGT	Homo sapiens (Human)	Q9HCM4	EPB41L5	Band 4.1-like protein 5	refseq:NP_001171866|refseq:NP_001171867|refseq:NP_001171868|refseq:NP_001317239|refseq:NP_065960	tandem affinity purification	22883232	High throughput	GUMC		Yes	Yes
1058	O15294	OGT	Homo sapiens (Human)	P07814	EPRS1	Bifunctional glutamate/proline--tRNA ligase	refseq:NP_004437	tandem affinity purification	22883232	High throughput	GUMC		Yes	Yes
1059	O15294	OGT	Homo sapiens (Human)	P49327	FASN	Fatty acid synthase	refseq:NP_004095|refseq:XP_011521840	tandem affinity purification	22883232	High throughput	GUMC		Yes	Yes
1060	O15294	OGT	Homo sapiens (Human)	Q6UN15	FIP1L1	Pre-mRNA 3'-end-processing factor FIP1	refseq:NP_001128409|refseq:NP_001128410|refseq:NP_112179	tandem affinity purification	22883232	High throughput	GUMC		Yes	Yes
1061	O15294	OGT	Homo sapiens (Human)	Q14318	FKBP8	Peptidyl-prolyl cis-trans isomerase FKBP8	refseq:NP_001295302|refseq:NP_036313|refseq:XP_011526165	tandem affinity purification	22883232	High throughput	GUMC		Yes	Yes
1062	O15294	OGT	Homo sapiens (Human)	Q13045	FLII	Protein flightless-1 homolog	refseq:NP_001243193|refseq:NP_001243194|refseq:NP_002009	tandem affinity purification	22883232	High throughput	GUMC		Yes	Yes
1063	O15294	OGT	Homo sapiens (Human)	P21333	FLNA	Filamin-A	refseq:NP_001104026|refseq:NP_001447	tandem affinity purification	22883232	High throughput	GUMC		Yes	Yes
1064	O15294	OGT	Homo sapiens (Human)	O75369	FLNB	Filamin-B	refseq:NP_001157789|refseq:NP_001157790|refseq:NP_001157791|refseq:NP_001448	tandem affinity purification	22883232	High throughput	GUMC		Yes	Yes
1065	O15294	OGT	Homo sapiens (Human)	Q14315	FLNC	Filamin-C	refseq:NP_001120959|refseq:NP_001449	tandem affinity purification	22883232	High throughput	GUMC		Yes	Yes
1066	O15294	OGT	Homo sapiens (Human)	Q8IVF7	FMNL3	Formin-like protein 3	refseq:NP_783863|refseq:NP_944489|refseq:XP_005269275	tandem affinity purification	22883232	High throughput	GUMC		Yes	Yes
1067	O15294	OGT	Homo sapiens (Human)	P04406	GAPDH	Glyceraldehyde-3-phosphate dehydrogenase	refseq:NP_001243728|refseq:NP_001276674|refseq:NP_001276675|refseq:NP_002037	tandem affinity purification	22883232	High throughput	GUMC		Yes	Yes
1068	O15294	OGT	Homo sapiens (Human)	Q8TEQ6	GEMIN5	Gem-associated protein 5	refseq:NP_001239085|refseq:NP_056280	tandem affinity purification	22883232	High throughput	GUMC		Yes	Yes
1069	O15294	OGT	Homo sapiens (Human)	O95837	GNA14	Guanine nucleotide-binding protein subunit alpha-14	refseq:NP_004288	tandem affinity purification	22883232	High throughput	GUMC		Yes	Yes
1070	O15294	OGT	Homo sapiens (Human)	P63096	GNAI1	Guanine nucleotide-binding protein G(i) subunit alpha-1	refseq:NP_001243343|refseq:NP_002060	tandem affinity purification	22883232	High throughput	GUMC		Yes	Yes
1071	O15294	OGT	Homo sapiens (Human)	P04899	GNAI2	Guanine nucleotide-binding protein G(i) subunit alpha-2	refseq:NP_001159897|refseq:NP_001269546|refseq:NP_001269547|refseq:NP_001269548|refseq:NP_001269549|refseq:NP_002061	tandem affinity purification	22883232	High throughput	GUMC		Yes	Yes
1072	O15294	OGT	Homo sapiens (Human)	P09471	GNAO1	Guanine nucleotide-binding protein G(o) subunit alpha	refseq:NP_066268|refseq:NP_620073	tandem affinity purification	22883232	High throughput	GUMC		Yes	Yes
1073	O15294	OGT	Homo sapiens (Human)	O95467	GNAS	Neuroendocrine secretory protein 55	refseq:NP_000507|refseq:NP_001070956|refseq:NP_001070957|refseq:NP_001296790|refseq:NP_057676|refseq:NP_536351|refseq:XP_016883310|refseq:XP_016883311	tandem affinity purification	22883232	High throughput	GUMC		Yes	Yes
1074	O15294	OGT	Homo sapiens (Human)	Q5TC63	GRTP1	Growth hormone-regulated TBC protein 1	refseq:NP_001273661|refseq:NP_001273662|refseq:NP_078995|refseq:XP_016876244	tandem affinity purification	22883232	High throughput	GUMC	This protein seems to be located in organelle membrane.	Yes	No
1075	O15294	OGT	Homo sapiens (Human)	Q9BZE4	GTPBP4	Nucleolar GTP-binding protein 1	refseq:NP_036473	tandem affinity purification	22883232	High throughput	GUMC		Yes	Yes
1076	O15294	OGT	Homo sapiens (Human)	Q9NYZ3	GTSE1	G2 and S phase-expressed protein 1	refseq:NP_057510	tandem affinity purification	22883232	High throughput	GUMC		Yes	Yes
1077	O15294	OGT	Homo sapiens (Human)	O75367	MACROH2A1	Core histone macro-H2A.1	refseq:NP_001035248|refseq:NP_004884|refseq:NP_613075|refseq:NP_613258|refseq:XP_011542031|refseq:XP_011542032	tandem affinity purification	22883232	High throughput	GUMC		Yes	Yes
1078	O15294	OGT	Homo sapiens (Human)	P40939	HADHA	Trifunctional enzyme subunit alpha, mitochondrial	refseq:NP_000173	tandem affinity purification	22883232	High throughput	GUMC		Yes	Yes
1079	O15294	OGT	Homo sapiens (Human)	P55084	HADHB	Trifunctional enzyme subunit beta, mitochondrial	refseq:NP_000174|refseq:NP_001268441|refseq:NP_001268442|refseq:XP_011531105	tandem affinity purification	22883232	High throughput	GUMC		Yes	Yes
1080	O15294	OGT	Homo sapiens (Human)	P51610	HCFC1	Host cell factor 1	refseq:NP_005325|refseq:XP_006724879	tandem affinity purification	22883232	High throughput	GUMC		Yes	Yes
1081	O15294	OGT	Homo sapiens (Human)	Q13547	HDAC1	Histone deacetylase 1	refseq:NP_004955	tandem affinity purification	22883232	High throughput	GUMC		Yes	Yes
1082	O15294	OGT	Homo sapiens (Human)	Q92769	HDAC2	Histone deacetylase 2	refseq:NP_001518|refseq:XP_011534090|refseq:XP_016866288	tandem affinity purification	22883232	High throughput	GUMC		Yes	Yes
1083	O15294	OGT	Homo sapiens (Human)	P15822	HIVEP1	Zinc finger protein 40	refseq:NP_002105	tandem affinity purification	22883232	High throughput	GUMC		Yes	Yes
1084	O15294	OGT	Homo sapiens (Human)	P31629	HIVEP2	Transcription factor HIVEP2	refseq:NP_006725|refseq:XP_016866294	tandem affinity purification	22883232	High throughput	GUMC		Yes	Yes
1085	O15294	OGT	Homo sapiens (Human)	Q5T1R4	HIVEP3	Transcription factor HIVEP3	refseq:NP_001121186|refseq:NP_078779|refseq:XP_011540186|refseq:XP_016857481|refseq:XP_016857482|refseq:XP_016857483	tandem affinity purification	22883232	High throughput	GUMC		Yes	Yes
1086	O15294	OGT	Homo sapiens (Human)	P09651	HNRNPA1	Heterogeneous nuclear ribonucleoprotein A1	refseq:NP_002127|refseq:NP_112420|refseq:XP_005268883	tandem affinity purification	22883232	High throughput	GUMC		Yes	Yes
1087	O15294	OGT	Homo sapiens (Human)	O14979	HNRNPDL	Heterogeneous nuclear ribonucleoprotein D-like	refseq:NP_001193929|refseq:NP_112740	tandem affinity purification	22883232	High throughput	GUMC		Yes	Yes
1088	O15294	OGT	Homo sapiens (Human)	P61978	HNRNPK	Heterogeneous nuclear ribonucleoprotein K	refseq:NP_001305115|refseq:NP_001305116|refseq:NP_001305117|refseq:NP_002131|refseq:NP_112552|refseq:NP_112553|refseq:XP_005252017|refseq:XP_005252020|refseq:XP_005252022|refseq:XP_016870157	tandem affinity purification	22883232	High throughput	GUMC		Yes	Yes
1089	O15294	OGT	Homo sapiens (Human)	O43390	HNRNPR	Heterogeneous nuclear ribonucleoprotein R	refseq:NP_001095868|refseq:NP_001284549|refseq:NP_005817|refseq:XP_005245768|refseq:XP_011538773|refseq:XP_016855497	tandem affinity purification	22883232	High throughput	GUMC		Yes	Yes
1090	O15294	OGT	Homo sapiens (Human)	Q86YZ3	HRNR	Hornerin	refseq:NP_001009931	tandem affinity purification	22883232	High throughput	GUMC		Yes	Yes
1091	O15294	OGT	Homo sapiens (Human)	P07900	HSP90AA1	Heat shock protein HSP 90-alpha	refseq:NP_001017963|refseq:NP_005339	tandem affinity purification	22883232	High throughput	GUMC		Yes	Yes
1092	O15294	OGT	Homo sapiens (Human)	P08238	HSP90AB1	Heat shock protein HSP 90-beta	refseq:NP_001258898|refseq:NP_001258899|refseq:NP_001258900|refseq:NP_031381	tandem affinity purification	22883232	High throughput	GUMC		Yes	Yes
1093	O15294	OGT	Homo sapiens (Human)	P0DMV9	HSPA1B	Heat shock 70 kDa protein 1B	refseq:NP_005336|refseq:NP_005337	tandem affinity purification	22883232	High throughput	GUMC		Yes	Yes
1094	O15294	OGT	Homo sapiens (Human)	P34931	HSPA1L	Heat shock 70 kDa protein 1-like	refseq:NP_005518	tandem affinity purification	22883232	High throughput	GUMC		Yes	Yes
1095	O15294	OGT	Homo sapiens (Human)	P34932	HSPA4	Heat shock 70 kDa protein 4	refseq:NP_002145	tandem affinity purification	22883232	High throughput	GUMC		Yes	Yes
1096	O15294	OGT	Homo sapiens (Human)	O95757	HSPA4L	Heat shock 70 kDa protein 4L	refseq:NP_001304310|refseq:NP_001304311|refseq:NP_001304312|refseq:NP_055093	tandem affinity purification	22883232	High throughput	GUMC		Yes	Yes
1097	O15294	OGT	Homo sapiens (Human)	P11142	HSPA8	Heat shock cognate 71 kDa protein	refseq:NP_006588|refseq:NP_694881|refseq:XP_011541100	tandem affinity purification	22883232	High throughput	GUMC		Yes	Yes
1098	O15294	OGT	Homo sapiens (Human)	P38646	HSPA9	Stress-70 protein, mitochondrial	refseq:NP_004125	tandem affinity purification	22883232	High throughput	GUMC		Yes	Yes
1099	O15294	OGT	Homo sapiens (Human)	P04792	HSPB1	Heat shock protein beta-1	refseq:NP_001531	tandem affinity purification	22883232	High throughput	GUMC		Yes	Yes
1100	O15294	OGT	Homo sapiens (Human)	P10809	HSPD1	60 kDa heat shock protein, mitochondrial	refseq:NP_002147|refseq:NP_955472	tandem affinity purification	22883232	High throughput	GUMC		Yes	Yes
1101	O15294	OGT	Homo sapiens (Human)	Q92598	HSPH1	Heat shock protein 105 kDa	refseq:NP_001273432|refseq:NP_001273433|refseq:NP_001273434|refseq:NP_006635	tandem affinity purification	22883232	High throughput	GUMC		Yes	Yes
1102	O15294	OGT	Homo sapiens (Human)	P15516	HTN3	Histatin-3	refseq:NP_000191	tandem affinity purification	22883232	High throughput	GUMC	This protein seems to be located in extracellular space	Yes	No
1103	O15294	OGT	Homo sapiens (Human)	Q7Z6Z7	HUWE1	E3 ubiquitin-protein ligase HUWE1	refseq:NP_113584|refseq:XP_005262022	tandem affinity purification	22883232	High throughput	GUMC		Yes	Yes
1104	O15294	OGT	Homo sapiens (Human)	P41252	IARS1	Isoleucine--tRNA ligase, cytoplasmic	refseq:NP_002152|refseq:NP_038203	tandem affinity purification	22883232	High throughput	GUMC		Yes	Yes
1105	O15294	OGT	Homo sapiens (Human)	P01876	IGHA1	Immunoglobulin heavy constant alpha 1		tandem affinity purification	22883232	High throughput	GUMC		Yes	Yes
1106	O15294	OGT	Homo sapiens (Human)	P01871	IGHM	Immunoglobulin heavy constant mu		tandem affinity purification	22883232	High throughput	GUMC		Yes	Yes
1107	O15294	OGT	Homo sapiens (Human)	P01602	IGKV1-5	Immunoglobulin kappa variable 1-5		tandem affinity purification	22883232	High throughput	GUMC	This protein seems to be located in extracellular space	Yes	No
1108	O15294	OGT	Homo sapiens (Human)	A0A087WW87	IGKV2-40	Immunoglobulin kappa variable 2-40		tandem affinity purification	22883232	High throughput	GUMC	This protein seems to be located in extracellular space	Yes	No
1109	O15294	OGT	Homo sapiens (Human)	Q16891	IMMT	MICOS complex subunit MIC60	refseq:NP_001093639|refseq:NP_001093640|refseq:NP_006830|refseq:XP_005264170|refseq:XP_016858683	tandem affinity purification	22883232	High throughput	GUMC		Yes	Yes
1110	O15294	OGT	Homo sapiens (Human)	P46940	IQGAP1	Ras GTPase-activating-like protein IQGAP1	refseq:NP_003861	tandem affinity purification	22883232	High throughput	GUMC		Yes	Yes
1111	O15294	OGT	Homo sapiens (Human)	O14654	IRS4	Insulin receptor substrate 4	refseq:NP_003595	tandem affinity purification	22883232	High throughput	GUMC		Yes	Yes
1112	O15294	OGT	Homo sapiens (Human)	P14923	JUP	Junction plakoglobin	refseq:NP_002221|refseq:NP_068831|refseq:XP_006721936|refseq:XP_006721937|refseq:XP_006721938|refseq:XP_006721941|refseq:XP_011523055|refseq:XP_011523057|refseq:XP_011523058|refseq:XP_011523059|refseq:XP_011523060|refseq:XP_016880079	tandem affinity purification	22883232	High throughput	GUMC		Yes	Yes
1113	O15294	OGT	Homo sapiens (Human)	Q15046	KARS1	Lysine--tRNA ligase	refseq:NP_001123561|refseq:NP_005539	tandem affinity purification	22883232	High throughput	GUMC		Yes	Yes
1114	O15294	OGT	Homo sapiens (Human)	Q14156	EFR3A	Protein EFR3 homolog A	refseq:NP_001310482|refseq:NP_001310483|refseq:NP_001310484|refseq:NP_001310485|refseq:NP_001310486|refseq:NP_001310487|refseq:NP_055952	tandem affinity purification	22883232	High throughput	GUMC		Yes	Yes
1115	O15294	OGT	Homo sapiens (Human)	Q9P206	KIAA1522	Uncharacterized protein KIAA1522	refseq:NP_001185901|refseq:NP_001185902|refseq:NP_065939|refseq:XP_006710854	tandem affinity purification	22883232	High throughput	GUMC		Yes	Yes
1116	O15294	OGT	Homo sapiens (Human)	Q6N021	TET2	Methylcytosine dioxygenase TET2	refseq:NP_001120680|refseq:NP_060098|refseq:XP_005263139	tandem affinity purification	22883232	High throughput	GUMC		Yes	Yes
1117	O15294	OGT	Homo sapiens (Human)	Q8N163	CCAR2	Cell cycle and apoptosis regulator protein 2	refseq:NP_066997	tandem affinity purification	22883232	High throughput	GUMC		Yes	Yes
1118	O15294	OGT	Homo sapiens (Human)	O00139	KIF2A	Kinesin-like protein KIF2A	refseq:NP_001091981|refseq:NP_001230881|refseq:NP_004511	tandem affinity purification	22883232	High throughput	GUMC		Yes	Yes
1119	O15294	OGT	Homo sapiens (Human)	Q12840	KIF5A	Kinesin heavy chain isoform 5A	refseq:NP_004975	tandem affinity purification	22883232	High throughput	GUMC		Yes	Yes
1120	O15294	OGT	Homo sapiens (Human)	P33176	KIF5B	Kinesin-1 heavy chain	refseq:NP_004512	tandem affinity purification	22883232	High throughput	GUMC		Yes	Yes
1121	O15294	OGT	Homo sapiens (Human)	P01116	KRAS	GTPase KRas	refseq:NP_004976|refseq:NP_203524|refseq:XP_006719132|refseq:XP_011518955	tandem affinity purification	22883232	High throughput	GUMC		Yes	Yes
1122	O15294	OGT	Homo sapiens (Human)	P04264	KRT1	Keratin, type II cytoskeletal 1	refseq:NP_006112	tandem affinity purification	22883232	High throughput	GUMC		Yes	Yes
1123	O15294	OGT	Homo sapiens (Human)	P13646	KRT13	Keratin, type I cytoskeletal 13	refseq:NP_002265|refseq:NP_705694	tandem affinity purification	22883232	High throughput	GUMC		Yes	Yes
1124	O15294	OGT	Homo sapiens (Human)	Q04695	KRT17	Keratin, type I cytoskeletal 17	refseq:NP_000413	tandem affinity purification	22883232	High throughput	GUMC		Yes	Yes
1125	O15294	OGT	Homo sapiens (Human)	P05783	KRT18	Keratin, type I cytoskeletal 18	refseq:NP_000215|refseq:NP_954657	tandem affinity purification	22883232	High throughput	GUMC		Yes	Yes
1126	O15294	OGT	Homo sapiens (Human)	P12035	KRT3	Keratin, type II cytoskeletal 3	refseq:NP_476429	tandem affinity purification	22883232	High throughput	GUMC		Yes	Yes
1127	O15294	OGT	Homo sapiens (Human)	Q15323	KRT31	Keratin, type I cuticular Ha1	refseq:NP_002268	tandem affinity purification	22883232	High throughput	GUMC		Yes	Yes
1128	O15294	OGT	Homo sapiens (Human)	Q14525	KRT33B	Keratin, type I cuticular Ha3-II	refseq:NP_002270	tandem affinity purification	22883232	High throughput	GUMC		Yes	Yes
1129	O15294	OGT	Homo sapiens (Human)	Q92764	KRT35	Keratin, type I cuticular Ha5	refseq:NP_002271|refseq:XP_011523096	tandem affinity purification	22883232	High throughput	GUMC		Yes	Yes
1130	O15294	OGT	Homo sapiens (Human)	P02538	KRT6A	Keratin, type II cytoskeletal 6A	refseq:NP_005545	tandem affinity purification	22883232	High throughput	GUMC		Yes	Yes
1131	O15294	OGT	Homo sapiens (Human)	P48668	KRT6C	Keratin, type II cytoskeletal 6C	refseq:NP_775109	tandem affinity purification	22883232	High throughput	GUMC		Yes	Yes
1132	O15294	OGT	Homo sapiens (Human)	Q9P2J5	LARS1	Leucine--tRNA ligase, cytoplasmic	refseq:NP_001304893|refseq:NP_001304894|refseq:NP_057544|refseq:NP_064502|refseq:XP_011535958	tandem affinity purification	22883232	High throughput	GUMC		Yes	Yes
1133	O15294	OGT	Homo sapiens (Human)	Q14739	LBR	Delta(14)-sterol reductase LBR	refseq:NP_002287|refseq:NP_919424|refseq:XP_011542487	tandem affinity purification	22883232	High throughput	GUMC		Yes	Yes
1134	O15294	OGT	Homo sapiens (Human)	Q9UHB6	LIMA1	LIM domain and actin-binding protein 1	refseq:NP_001107018|refseq:NP_001107019|refseq:NP_001230704|refseq:NP_057441|refseq:XP_011536757|refseq:XP_016874919	tandem affinity purification	22883232	High throughput	GUMC		Yes	Yes
1135	O15294	OGT	Homo sapiens (Human)	P02545	LMNA	Prelamin-A/C	refseq:NP_001244303|refseq:NP_001269553|refseq:NP_001269554|refseq:NP_001269555|refseq:NP_005563|refseq:NP_733821|refseq:NP_733822	tandem affinity purification	22883232	High throughput	GUMC		Yes	Yes
1136	O15294	OGT	Homo sapiens (Human)	P20700	LMNB1	Lamin-B1	refseq:NP_005564	tandem affinity purification	22883232	High throughput	GUMC		Yes	Yes
1137	O15294	OGT	Homo sapiens (Human)	Q03252	LMNB2	Lamin-B2	refseq:NP_116126	tandem affinity purification	22883232	High throughput	GUMC		Yes	Yes
1138	O15294	OGT	Homo sapiens (Human)	Q8WWI1	LMO7	LIM domain only protein 7	refseq:NP_001293009|refseq:NP_001317512|refseq:NP_005349|refseq:NP_056667	tandem affinity purification	22883232	High throughput	GUMC		Yes	Yes
1139	O15294	OGT	Homo sapiens (Human)	P46778	RPL21	60S ribosomal protein L21	refseq:NP_000973	tandem affinity purification	22883232	High throughput	GUMC		Yes	Yes
1140	O15294	OGT	Homo sapiens (Human)	P42704	LRPPRC	Leucine-rich PPR motif-containing protein, mitochondrial	refseq:NP_573566	tandem affinity purification	22883232	High throughput	GUMC		Yes	Yes
1141	O15294	OGT	Homo sapiens (Human)	Q9Y608	LRRFIP2	Leucine-rich repeat flightless-interacting protein 2	refseq:NP_001127841|refseq:NP_001269620|refseq:NP_001335239|refseq:NP_001335240|refseq:NP_006300|refseq:NP_060194|refseq:XP_005265596|refseq:XP_005265597|refseq:XP_011532519|refseq:XP_011532520|refseq:XP_011532521|refseq:XP_016862973	tandem affinity purification	22883232	High throughput	GUMC		Yes	Yes
1142	O15294	OGT	Homo sapiens (Human)	Q8ND56	LSM14A	Protein LSM14 homolog A	refseq:NP_001107565|refseq:NP_056393	tandem affinity purification	22883232	High throughput	GUMC		Yes	Yes
1143	O15294	OGT	Homo sapiens (Human)	P46821	MAP1B	Microtubule-associated protein 1B	refseq:NP_005900	tandem affinity purification	22883232	High throughput	GUMC		Yes	Yes
1144	O15294	OGT	Homo sapiens (Human)	O43318	MAP3K7	Mitogen-activated protein kinase kinase kinase 7	refseq:NP_003179|refseq:NP_663304|refseq:NP_663305|refseq:NP_663306	tandem affinity purification	22883232	High throughput	GUMC		Yes	Yes
1145	O15294	OGT	Homo sapiens (Human)	Q15750	TAB1	TGF-beta-activated kinase 1 and MAP3K7-binding protein 1	refseq:NP_006107|refseq:NP_705717	tandem affinity purification	22883232	High throughput	GUMC		Yes	Yes
1146	O15294	OGT	Homo sapiens (Human)	Q8N5C8	TAB3	TGF-beta-activated kinase 1 and MAP3K7-binding protein 3	refseq:NP_690000|refseq:XP_005274540	tandem affinity purification	22883232	High throughput	GUMC		Yes	Yes
1147	O15294	OGT	Homo sapiens (Human)	P27816	MAP4	Microtubule-associated protein 4	refseq:NP_001127836|refseq:NP_002366|refseq:NP_112147	tandem affinity purification	22883232	High throughput	GUMC		Yes	Yes
1148	O15294	OGT	Homo sapiens (Human)	P43243	MATR3	Matrin-3	refseq:NP_001181883|refseq:NP_001181884|refseq:NP_001181885|refseq:NP_001269207|refseq:NP_061322|refseq:NP_954659	tandem affinity purification	22883232	High throughput	GUMC		Yes	Yes
1149	O15294	OGT	Homo sapiens (Human)	O43451	MGAM	Maltase-glucoamylase, intestinal	refseq:NP_004659	tandem affinity purification	22883232	High throughput	GUMC	This protein seems to be located in plasma membrane	Yes	No
1150	O15294	OGT	Homo sapiens (Human)	O60502	OGA	Protein O-GlcNAcase	refseq:NP_001135906|refseq:NP_036347	tandem affinity purification	22883232	High throughput	GUMC		Yes	Yes
1151	O15294	OGT	Homo sapiens (Human)	Q8N3R9	MPP5	MAGUK p55 subfamily member 5	refseq:NP_001243479|refseq:NP_071919|refseq:XP_005268060|refseq:XP_011535388|refseq:XP_011535389	tandem affinity purification	22883232	High throughput	GUMC		Yes	Yes
1152	O15294	OGT	Homo sapiens (Human)	Q6P1L8	MRPL14	39S ribosomal protein L14, mitochondrial	refseq:NP_001305696|refseq:NP_001305697|refseq:NP_115487	tandem affinity purification	22883232	High throughput	GUMC		Yes	Yes
1153	O15294	OGT	Homo sapiens (Human)	Q9BYD3	MRPL4	39S ribosomal protein L4, mitochondrial	refseq:NP_057040|refseq:NP_666499|refseq:NP_666500	tandem affinity purification	22883232	High throughput	GUMC		Yes	Yes
1154	O15294	OGT	Homo sapiens (Human)	Q9H9J2	MRPL44	39S ribosomal protein L44, mitochondrial	refseq:NP_075066	tandem affinity purification	22883232	High throughput	GUMC		Yes	Yes
1155	O15294	OGT	Homo sapiens (Human)	Q96GC5	MRPL48	39S ribosomal protein L48, mitochondrial	refseq:NP_001305427|refseq:NP_001305428|refseq:NP_001305429|refseq:NP_057139	tandem affinity purification	22883232	High throughput	GUMC		Yes	Yes
1156	O15294	OGT	Homo sapiens (Human)	Q96EL3	MRPL53	39S ribosomal protein L53, mitochondrial	refseq:NP_444278	tandem affinity purification	22883232	High throughput	GUMC		Yes	Yes
1157	O15294	OGT	Homo sapiens (Human)	P52701	MSH6	DNA mismatch repair protein Msh6	refseq:NP_000170|refseq:NP_001268421|refseq:NP_001268422|refseq:NP_001268423	tandem affinity purification	22883232	High throughput	GUMC		Yes	Yes
1158	O15294	OGT	Homo sapiens (Human)	O75592	MYCBP2	E3 ubiquitin-protein ligase MYCBP2	refseq:NP_055872	tandem affinity purification	22883232	High throughput	GUMC		Yes	Yes
1159	O15294	OGT	Homo sapiens (Human)	P35749	MYH11	Myosin-11	refseq:NP_001035202|refseq:NP_001035203|refseq:NP_002465|refseq:NP_074035|refseq:XP_016878739	tandem affinity purification	22883232	High throughput	GUMC		Yes	Yes
1160	O15294	OGT	Homo sapiens (Human)	Q7Z406	MYH14	Myosin-14	refseq:NP_001070654|refseq:NP_001139281|refseq:NP_079005|refseq:XP_006723449|refseq:XP_011525625	tandem affinity purification	22883232	High throughput	GUMC		Yes	Yes
1161	O15294	OGT	Homo sapiens (Human)	P35579	MYH9	Myosin-9	refseq:NP_002464|refseq:XP_011528499|refseq:XP_016884292|refseq:XP_016884293|refseq:XP_016884294|refseq:XP_016884295	tandem affinity purification	22883232	High throughput	GUMC		Yes	Yes
1162	O15294	OGT	Homo sapiens (Human)	P60660	MYL6	Myosin light polypeptide 6	refseq:NP_066299|refseq:NP_524147	tandem affinity purification	22883232	High throughput	GUMC		Yes	Yes
1163	O15294	OGT	Homo sapiens (Human)	Q92614	MYO18A	Unconventional myosin-XVIIIa	refseq:NP_001333696|refseq:NP_001333697|refseq:NP_510880|refseq:NP_976063	tandem affinity purification	22883232	High throughput	GUMC		Yes	Yes
1164	O15294	OGT	Homo sapiens (Human)	Q9UM54	MYO6	Unconventional myosin-VI	refseq:NP_001287828|refseq:NP_004990	tandem affinity purification	22883232	High throughput	GUMC		Yes	Yes
1165	O15294	OGT	Homo sapiens (Human)	Q15021	NCAPD2	Condensin complex subunit 1	refseq:NP_055680	tandem affinity purification	22883232	High throughput	GUMC		Yes	Yes
1166	O15294	OGT	Homo sapiens (Human)	P12036	NEFH	Neurofilament heavy polypeptide	refseq:NP_066554	tandem affinity purification	22883232	High throughput	GUMC		Yes	Yes
1167	O15294	OGT	Homo sapiens (Human)	P07197	NEFM	Neurofilament medium polypeptide	refseq:NP_005373	tandem affinity purification	22883232	High throughput	GUMC		Yes	Yes
1168	O15294	OGT	Homo sapiens (Human)	Q0ZGT2	NEXN	Nexilin	refseq:NP_001165780|refseq:NP_653174|refseq:XP_005271380	tandem affinity purification	22883232	High throughput	GUMC		Yes	Yes
1169	O15294	OGT	Homo sapiens (Human)	P55769	SNU13	NHP2-like protein 1	refseq:NP_001003796|refseq:NP_004999	tandem affinity purification	22883232	High throughput	GUMC		Yes	Yes
1170	O15294	OGT	Homo sapiens (Human)	Q8WTT2	NOC3L	Nucleolar complex protein 3 homolog	refseq:NP_071896	tandem affinity purification	22883232	High throughput	GUMC		Yes	Yes
1171	O15294	OGT	Homo sapiens (Human)	Q9Y2X3	NOP58	Nucleolar protein 58	refseq:NP_057018	tandem affinity purification	22883232	High throughput	GUMC		Yes	Yes
1172	O15294	OGT	Homo sapiens (Human)	Q7Z417	NUFIP2	Nuclear fragile X mental retardation-interacting protein 2	refseq:NP_065823	tandem affinity purification	22883232	High throughput	GUMC		Yes	Yes
1173	O15294	OGT	Homo sapiens (Human)	Q5SRE5	NUP188	Nucleoporin NUP188	refseq:NP_056169	tandem affinity purification	22883232	High throughput	GUMC		Yes	Yes
1174	O15294	OGT	Homo sapiens (Human)	Q92621	NUP205	Nuclear pore complex protein Nup205	refseq:NP_001316363|refseq:NP_055950	tandem affinity purification	22883232	High throughput	GUMC		Yes	Yes
1175	O15294	OGT	Homo sapiens (Human)	Q8TEM1	NUP210	Nuclear pore membrane glycoprotein 210	refseq:NP_079199	tandem affinity purification	22883232	High throughput	GUMC		Yes	Yes
1176	O15294	OGT	Homo sapiens (Human)	P35658	NUP214	Nuclear pore complex protein Nup214	refseq:NP_001305253|refseq:NP_001305254|refseq:NP_005076	tandem affinity purification	22883232	High throughput	GUMC		Yes	Yes
1177	O15294	OGT	Homo sapiens (Human)	Q99567	NUP88	Nuclear pore complex protein Nup88	refseq:NP_001307582|refseq:NP_002523	tandem affinity purification	22883232	High throughput	GUMC		Yes	Yes
1178	O15294	OGT	Homo sapiens (Human)	Q8N1F7	NUP93	Nuclear pore complex protein Nup93	refseq:NP_001229724|refseq:NP_001229725|refseq:NP_055484|refseq:XP_005256320	tandem affinity purification	22883232	High throughput	GUMC		Yes	Yes
1179	O15294	OGT	Homo sapiens (Human)	O15294	OGT	UDP-N-acetylglucosamine--peptide N-acetylglucosaminyltransferase 110 kDa subunit	refseq:NP_858058|refseq:NP_858059|refseq:XP_016885396|refseq:XP_016885397	tandem affinity purification	22883232	High throughput	GUMC		Yes	Yes
1180	O15294	OGT	Homo sapiens (Human)	Q01804	OTUD4	OTU domain-containing protein 4	refseq:NP_001096123|refseq:NP_059963|refseq:XP_005263136	tandem affinity purification	22883232	High throughput	GUMC		Yes	Yes
1181	O15294	OGT	Homo sapiens (Human)	Q13310	PABPC4	Polyadenylate-binding protein 4	refseq:NP_001129125|refseq:NP_001129126|refseq:NP_003810	tandem affinity purification	22883232	High throughput	GUMC		Yes	Yes
1182	O15294	OGT	Homo sapiens (Human)	Q9UKS6	PACSIN3	Protein kinase C and casein kinase substrate in neurons protein 3	refseq:NP_001171903|refseq:NP_001171904|refseq:NP_057307	tandem affinity purification	22883232	High throughput	GUMC		Yes	Yes
1183	O15294	OGT	Homo sapiens (Human)	Q9NWQ8	PAG1	Phosphoprotein associated with glycosphingolipid-enriched microdomains 1	refseq:NP_060910|refseq:XP_016869129|refseq:XP_016869130|refseq:XP_016869131|refseq:XP_016869132	tandem affinity purification	22883232	High throughput	GUMC	This protein seems to be located in plasma membrane	Yes	No
1184	O15294	OGT	Homo sapiens (Human)	Q9Y2D5	AKAP2	A-kinase anchor protein 2	refseq:NP_001004065|refseq:NP_001130034|refseq:NP_001185585|refseq:NP_009134|refseq:NP_671492	tandem affinity purification	22883232	High throughput	GUMC		Yes	Yes
1185	O15294	OGT	Homo sapiens (Human)	Q9P2E7	PCDH10	Protocadherin-10	refseq:NP_065866|refseq:NP_116586	tandem affinity purification	22883232	High throughput	GUMC	This protein seems to be located in plasma membrane	Yes	No
1186	O15294	OGT	Homo sapiens (Human)	Q96HS1	PGAM5	Serine/threonine-protein phosphatase PGAM5, mitochondrial	refseq:NP_001164014|refseq:NP_612642	tandem affinity purification	22883232	High throughput	GUMC		Yes	Yes
1187	O15294	OGT	Homo sapiens (Human)	P35232	PHB	Prohibitin	refseq:NP_001268425|refseq:NP_001268426|refseq:NP_001268644|refseq:NP_002625|refseq:XP_016880252	tandem affinity purification	22883232	High throughput	GUMC		Yes	Yes
1188	O15294	OGT	Homo sapiens (Human)	O43175	PHGDH	D-3-phosphoglycerate dehydrogenase	refseq:NP_006614	tandem affinity purification	22883232	High throughput	GUMC		Yes	Yes
1189	O15294	OGT	Homo sapiens (Human)	Q86SQ0	PHLDB2	Pleckstrin homology-like domain family B member 2	refseq:NP_001127909|refseq:NP_001127910|refseq:NP_001127911|refseq:NP_665696	tandem affinity purification	22883232	High throughput	GUMC		Yes	Yes
1190	O15294	OGT	Homo sapiens (Human)	P42356	PI4KA	Phosphatidylinositol 4-kinase alpha	refseq:NP_477352	tandem affinity purification	22883232	High throughput	GUMC		Yes	Yes
1191	O15294	OGT	Homo sapiens (Human)	P78337	PITX1	Pituitary homeobox 1	refseq:NP_002644	tandem affinity purification	22883232	High throughput	GUMC		Yes	Yes
1192	O15294	OGT	Homo sapiens (Human)	Q99569	PKP4	Plakophilin-4	refseq:NP_001005476|refseq:NP_001291898|refseq:NP_001291899|refseq:NP_003619|refseq:XP_011510318	tandem affinity purification	22883232	High throughput	GUMC		Yes	Yes
1193	O15294	OGT	Homo sapiens (Human)	Q8N3E9	PLCD3	1-phosphatidylinositol 4,5-bisphosphate phosphodiesterase delta-3	refseq:NP_588614	tandem affinity purification	22883232	High throughput	GUMC		Yes	Yes
1194	O15294	OGT	Homo sapiens (Human)	Q15149	PLEC	Plectin	refseq:NP_000436|refseq:NP_958780|refseq:NP_958781|refseq:NP_958782|refseq:NP_958783|refseq:NP_958784|refseq:NP_958785|refseq:NP_958786	tandem affinity purification	22883232	High throughput	GUMC		Yes	Yes
1195	O15294	OGT	Homo sapiens (Human)	Q9H307	PNN	Pinin	refseq:NP_002678	tandem affinity purification	22883232	High throughput	GUMC		Yes	Yes
1196	O15294	OGT	Homo sapiens (Human)	O15160	POLR1C	DNA-directed RNA polymerases I and III subunit RPAC1	refseq:NP_001305805|refseq:NP_976035	tandem affinity purification	22883232	High throughput	GUMC		Yes	Yes
1197	O15294	OGT	Homo sapiens (Human)	P24928	POLR2A	DNA-directed RNA polymerase II subunit RPB1	refseq:NP_000928	tandem affinity purification	22883232	High throughput	GUMC		Yes	Yes
1198	O15294	OGT	Homo sapiens (Human)	Q96HA1	POM121	Nuclear envelope pore membrane protein POM 121	refseq:NP_001244119|refseq:NP_742017|refseq:XP_005250783|refseq:XP_006716259|refseq:XP_016868342|refseq:XP_016868343	tandem affinity purification	22883232	High throughput	GUMC		Yes	Yes
1199	O15294	OGT	Homo sapiens (Human)	Q6S8J3	POTEE	POTE ankyrin domain family member E	refseq:NP_001077007|refseq:XP_016859650	tandem affinity purification	22883232	High throughput	GUMC		Yes	Yes
1200	O15294	OGT	Homo sapiens (Human)	P62140	PPP1CB	Serine/threonine-protein phosphatase PP1-beta catalytic subunit	refseq:NP_002700|refseq:NP_996759	tandem affinity purification	22883232	High throughput	GUMC		Yes	Yes
1201	O15294	OGT	Homo sapiens (Human)	O14974	PPP1R12A	Protein phosphatase 1 regulatory subunit 12A	refseq:NP_001137357|refseq:NP_001137358|refseq:NP_001231919|refseq:NP_001231921|refseq:NP_002471|refseq:XP_011536685	tandem affinity purification	22883232	High throughput	GUMC		Yes	Yes
1202	O15294	OGT	Homo sapiens (Human)	Q9ULJ8	PPP1R9A	Neurabin-1	refseq:NP_001159632|refseq:NP_001159633|refseq:NP_001159634|refseq:NP_001159635|refseq:NP_060120|refseq:XP_016867892|refseq:XP_016867894|refseq:XP_016867895	tandem affinity purification	22883232	High throughput	GUMC		Yes	Yes
1203	O15294	OGT	Homo sapiens (Human)	Q96SB3	PPP1R9B	Neurabin-2	refseq:NP_115984	tandem affinity purification	22883232	High throughput	GUMC		Yes	Yes
1204	O15294	OGT	Homo sapiens (Human)	P32119	PRDX2	Peroxiredoxin-2	refseq:NP_005800	tandem affinity purification	22883232	High throughput	GUMC		Yes	Yes
1205	O15294	OGT	Homo sapiens (Human)	P02810	PRH1	Salivary acidic proline-rich phosphoprotein 1/2	refseq:NP_001103683|refseq:NP_001278243|refseq:NP_001278244	tandem affinity purification	22883232	High throughput	GUMC	This protein seems to be located in extracellular space	Yes	No
1206	O15294	OGT	Homo sapiens (Human)	Q9UMS4	PRPF19	Pre-mRNA-processing factor 19	refseq:NP_055317	tandem affinity purification	22883232	High throughput	GUMC		Yes	Yes
1207	O15294	OGT	Homo sapiens (Human)	Q8WWY3	PRPF31	U4/U6 small nuclear ribonucleoprotein Prp31	refseq:NP_056444|refseq:XP_006723200	tandem affinity purification	22883232	High throughput	GUMC		Yes	Yes
1208	O15294	OGT	Homo sapiens (Human)	Q6P2Q9	PRPF8	Pre-mRNA-processing-splicing factor 8	refseq:NP_006436	tandem affinity purification	22883232	High throughput	GUMC		Yes	Yes
1209	O15294	OGT	Homo sapiens (Human)	P25786	PSMA1	Proteasome subunit alpha type-1	refseq:NP_002777|refseq:NP_683877	tandem affinity purification	22883232	High throughput	GUMC		Yes	Yes
1210	O15294	OGT	Homo sapiens (Human)	P28066	PSMA5	Proteasome subunit alpha type-5	refseq:NP_001186701|refseq:NP_001186702|refseq:NP_001186703|refseq:NP_002781	tandem affinity purification	22883232	High throughput	GUMC		Yes	Yes
1211	O15294	OGT	Homo sapiens (Human)	P60900	PSMA6	Proteasome subunit alpha type-6	refseq:NP_001269161|refseq:NP_001269162|refseq:NP_001269163|refseq:NP_002782|refseq:XP_016876957	tandem affinity purification	22883232	High throughput	GUMC		Yes	Yes
1212	O15294	OGT	Homo sapiens (Human)	P49721	PSMB2	Proteasome subunit beta type-2	refseq:NP_002785	tandem affinity purification	22883232	High throughput	GUMC		Yes	Yes
1213	O15294	OGT	Homo sapiens (Human)	P28074	PSMB5	Proteasome subunit beta type-5	refseq:NP_001124197|refseq:NP_001138404|refseq:NP_002788	tandem affinity purification	22883232	High throughput	GUMC		Yes	Yes
1214	O15294	OGT	Homo sapiens (Human)	P28072	PSMB6	Proteasome subunit beta type-6	refseq:NP_002789	tandem affinity purification	22883232	High throughput	GUMC		Yes	Yes
1215	O15294	OGT	Homo sapiens (Human)	Q99436	PSMB7	Proteasome subunit beta type-7	refseq:NP_002790	tandem affinity purification	22883232	High throughput	GUMC		Yes	Yes
1216	O15294	OGT	Homo sapiens (Human)	P35998	PSMC2	26S proteasome regulatory subunit 7	refseq:NP_001191382|refseq:NP_002794	tandem affinity purification	22883232	High throughput	GUMC		Yes	Yes
1217	O15294	OGT	Homo sapiens (Human)	P17980	PSMC3	26S proteasome regulatory subunit 6A	refseq:NP_002795	tandem affinity purification	22883232	High throughput	GUMC		Yes	Yes
1218	O15294	OGT	Homo sapiens (Human)	P62195	PSMC5	26S proteasome regulatory subunit 8	refseq:NP_001186092|refseq:NP_002796	tandem affinity purification	22883232	High throughput	GUMC		Yes	Yes
1219	O15294	OGT	Homo sapiens (Human)	Q13200	PSMD2	26S proteasome non-ATPase regulatory subunit 2	refseq:NP_001265637|refseq:NP_001265638|refseq:NP_002799	tandem affinity purification	22883232	High throughput	GUMC		Yes	Yes
1220	O15294	OGT	Homo sapiens (Human)	O43242	PSMD3	26S proteasome non-ATPase regulatory subunit 3	refseq:NP_002800	tandem affinity purification	22883232	High throughput	GUMC		Yes	Yes
1221	O15294	OGT	Homo sapiens (Human)	Q8WXF1	PSPC1	Paraspeckle component 1	refseq:NP_001035879|refseq:XP_006719907|refseq:XP_016876139	tandem affinity purification	22883232	High throughput	GUMC		Yes	Yes
1222	O15294	OGT	Homo sapiens (Human)	P18031	PTPN1	Tyrosine-protein phosphatase non-receptor type 1	refseq:NP_001265547|refseq:NP_002818	tandem affinity purification	22883232	High throughput	GUMC		Yes	Yes
1223	O15294	OGT	Homo sapiens (Human)	Q12923	PTPN13	Tyrosine-protein phosphatase non-receptor type 13	refseq:NP_006255|refseq:NP_542414|refseq:NP_542415|refseq:NP_542416	tandem affinity purification	22883232	High throughput	GUMC		Yes	Yes
1224	O15294	OGT	Homo sapiens (Human)	Q2KHR3	QSER1	Glutamine and serine-rich protein 1	refseq:NP_001070254	tandem affinity purification	22883232	High throughput	GUMC		Yes	Yes
1225	O15294	OGT	Homo sapiens (Human)	O00391	QSOX1	Sulfhydryl oxidase 1	refseq:NP_001004128|refseq:NP_002817	tandem affinity purification	22883232	High throughput	GUMC	This protein seems to be located in extracellular space	Yes	No
1226	O15294	OGT	Homo sapiens (Human)	P63000	RAC1	Ras-related C3 botulinum toxin substrate 1	refseq:NP_008839|refseq:NP_061485	tandem affinity purification	22883232	High throughput	GUMC		Yes	Yes
1227	O15294	OGT	Homo sapiens (Human)	P62826	RAN	GTP-binding nuclear protein Ran	refseq:NP_001287725|refseq:NP_001287726|refseq:NP_006316	tandem affinity purification	22883232	High throughput	GUMC		Yes	Yes
1228	O15294	OGT	Homo sapiens (Human)	P49792	RANBP2	E3 SUMO-protein ligase RanBP2	refseq:NP_006258	tandem affinity purification	22883232	High throughput	GUMC		Yes	Yes
1229	O15294	OGT	Homo sapiens (Human)	P46060	RANGAP1	Ran GTPase-activating protein 1	refseq:NP_001265580|refseq:NP_001304859|refseq:NP_002874|refseq:XP_006724352|refseq:XP_011528596|refseq:XP_011528597|refseq:XP_016884382|refseq:XP_016884383|refseq:XP_016884384|refseq:XP_016884385|refseq:XP_016884386	tandem affinity purification	22883232	High throughput	GUMC		Yes	Yes
1230	O15294	OGT	Homo sapiens (Human)	P54136	RARS1	Arginine--tRNA ligase, cytoplasmic	refseq:NP_002878	tandem affinity purification	22883232	High throughput	GUMC		Yes	Yes
1231	O15294	OGT	Homo sapiens (Human)	Q09028	RBBP4	Histone-binding protein RBBP4	refseq:NP_001128727|refseq:NP_001128728|refseq:NP_005601	tandem affinity purification	22883232	High throughput	GUMC		Yes	Yes
1232	O15294	OGT	Homo sapiens (Human)	Q15291	RBBP5	Retinoblastoma-binding protein 5	refseq:NP_001180201|refseq:NP_001180202|refseq:NP_005048	tandem affinity purification	22883232	High throughput	GUMC		Yes	Yes
1233	O15294	OGT	Homo sapiens (Human)	Q16576	RBBP7	Histone-binding protein RBBP7	refseq:NP_001185648|refseq:NP_002884	tandem affinity purification	22883232	High throughput	GUMC		Yes	Yes
1234	O15294	OGT	Homo sapiens (Human)	Q14498	RBM39	RNA-binding protein 39	refseq:NP_001229528|refseq:NP_001229529|refseq:NP_004893|refseq:NP_909122	tandem affinity purification	22883232	High throughput	GUMC		Yes	Yes
1235	O15294	OGT	Homo sapiens (Human)	O43251	RBFOX2	RNA binding protein fox-1 homolog 2	refseq:NP_001026865|refseq:NP_001076045|refseq:NP_001076046|refseq:NP_001076047|refseq:NP_055124|refseq:XP_005261494	tandem affinity purification	22883232	High throughput	GUMC		Yes	Yes
1236	O15294	OGT	Homo sapiens (Human)	P38159	RBMX	RNA-binding motif protein, X chromosome	refseq:NP_001158275|refseq:NP_002130	tandem affinity purification	22883232	High throughput	GUMC		Yes	Yes
1237	O15294	OGT	Homo sapiens (Human)	Q14257	RCN2	Reticulocalbin-2	refseq:NP_001258766|refseq:NP_002893	tandem affinity purification	22883232	High throughput	GUMC		Yes	Yes
1238	O15294	OGT	Homo sapiens (Human)	Q14699	RFTN1	Raftlin	refseq:NP_055965|refseq:XP_005265042|refseq:XP_005265043|refseq:XP_006713132|refseq:XP_011531832	tandem affinity purification	22883232	High throughput	GUMC		Yes	Yes
1239	O15294	OGT	Homo sapiens (Human)	O75695	RP2	Protein XRP2	refseq:NP_008846	tandem affinity purification	22883232	High throughput	GUMC		Yes	Yes
1240	O15294	OGT	Homo sapiens (Human)	P27635	RPL10	60S ribosomal protein L10	refseq:NP_001243506|refseq:NP_001243509|refseq:NP_001290553|refseq:NP_001290554|refseq:NP_001290555|refseq:NP_006004	tandem affinity purification	22883232	High throughput	GUMC		Yes	Yes
1241	O15294	OGT	Homo sapiens (Human)	P30050	RPL12	60S ribosomal protein L12	refseq:NP_000967	tandem affinity purification	22883232	High throughput	GUMC		Yes	Yes
1242	O15294	OGT	Homo sapiens (Human)	Q07020	RPL18	60S ribosomal protein L18	refseq:NP_000970|refseq:NP_001257419	tandem affinity purification	22883232	High throughput	GUMC		Yes	Yes
1243	O15294	OGT	Homo sapiens (Human)	Q6P5R6	RPL22L1	60S ribosomal protein L22-like 1	refseq:NP_001093115	tandem affinity purification	22883232	High throughput	GUMC		Yes	Yes
1244	O15294	OGT	Homo sapiens (Human)	P62750	RPL23A	60S ribosomal protein L23a	refseq:NP_000975	tandem affinity purification	22883232	High throughput	GUMC		Yes	Yes
1245	O15294	OGT	Homo sapiens (Human)	P46779	RPL28	60S ribosomal protein L28	refseq:NP_000982|refseq:NP_001129606|refseq:NP_001129607|refseq:NP_001129608|refseq:NP_001129609	tandem affinity purification	22883232	High throughput	GUMC		Yes	Yes
1246	O15294	OGT	Homo sapiens (Human)	P39023	RPL3	60S ribosomal protein L3	refseq:NP_000958	tandem affinity purification	22883232	High throughput	GUMC		Yes	Yes
1247	O15294	OGT	Homo sapiens (Human)	P62888	RPL30	60S ribosomal protein L30	refseq:NP_000980	tandem affinity purification	22883232	High throughput	GUMC		Yes	Yes
1248	O15294	OGT	Homo sapiens (Human)	P49207	RPL34	60S ribosomal protein L34	refseq:NP_000986|refseq:NP_001306161|refseq:NP_001306163|refseq:NP_001306164|refseq:NP_001306165|refseq:NP_296374	tandem affinity purification	22883232	High throughput	GUMC		Yes	Yes
1249	O15294	OGT	Homo sapiens (Human)	P42766	RPL35	60S ribosomal protein L35	refseq:NP_009140	tandem affinity purification	22883232	High throughput	GUMC		Yes	Yes
1250	O15294	OGT	Homo sapiens (Human)	P18077	RPL35A	60S ribosomal protein L35a	refseq:NP_000987|refseq:NP_001303240	tandem affinity purification	22883232	High throughput	GUMC		Yes	Yes
1251	O15294	OGT	Homo sapiens (Human)	P36578	RPL4	60S ribosomal protein L4	refseq:NP_000959	tandem affinity purification	22883232	High throughput	GUMC		Yes	Yes
1252	O15294	OGT	Homo sapiens (Human)	P46777	RPL5	60S ribosomal protein L5	refseq:NP_000960	tandem affinity purification	22883232	High throughput	GUMC		Yes	Yes
1253	O15294	OGT	Homo sapiens (Human)	Q02878	RPL6	60S ribosomal protein L6	refseq:NP_000961|refseq:NP_001019833|refseq:NP_001307066|refseq:NP_001307067|refseq:NP_001307068|refseq:NP_001307069|refseq:NP_001307070|refseq:XP_016875270|refseq:XP_016875271	tandem affinity purification	22883232	High throughput	GUMC		Yes	Yes
1254	O15294	OGT	Homo sapiens (Human)	P18124	RPL7	60S ribosomal protein L7	refseq:NP_000962	tandem affinity purification	22883232	High throughput	GUMC		Yes	Yes
1255	O15294	OGT	Homo sapiens (Human)	P62424	RPL7A	60S ribosomal protein L7a	refseq:NP_000963	tandem affinity purification	22883232	High throughput	GUMC		Yes	Yes
1256	O15294	OGT	Homo sapiens (Human)	P62917	RPL8	60S ribosomal protein L8	refseq:NP_000964|refseq:NP_001304700|refseq:NP_001304711|refseq:NP_150644	tandem affinity purification	22883232	High throughput	GUMC		Yes	Yes
1257	O15294	OGT	Homo sapiens (Human)	P05388	RPLP0	60S acidic ribosomal protein P0	refseq:NP_000993|refseq:NP_444505	tandem affinity purification	22883232	High throughput	GUMC		Yes	Yes
1258	O15294	OGT	Homo sapiens (Human)	P62263	RPS14	40S ribosomal protein S14	refseq:NP_001020241|refseq:NP_001020242|refseq:NP_005608	tandem affinity purification	22883232	High throughput	GUMC		Yes	Yes
1259	O15294	OGT	Homo sapiens (Human)	P08708	RPS17	40S ribosomal protein S17	refseq:NP_001012	tandem affinity purification	22883232	High throughput	GUMC		Yes	Yes
1260	O15294	OGT	Homo sapiens (Human)	P62266	RPS23	40S ribosomal protein S23	refseq:NP_001016	tandem affinity purification	22883232	High throughput	GUMC		Yes	Yes
1261	O15294	OGT	Homo sapiens (Human)	P62851	RPS25	40S ribosomal protein S25	refseq:NP_001019	tandem affinity purification	22883232	High throughput	GUMC		Yes	Yes
1262	O15294	OGT	Homo sapiens (Human)	P42677	RPS27	40S ribosomal protein S27	refseq:NP_001021	tandem affinity purification	22883232	High throughput	GUMC		Yes	Yes
1263	O15294	OGT	Homo sapiens (Human)	P23396	RPS3	40S ribosomal protein S3	refseq:NP_000996|refseq:NP_001243731|refseq:NP_001247435|refseq:NP_001247436	tandem affinity purification	22883232	High throughput	GUMC		Yes	Yes
1264	O15294	OGT	Homo sapiens (Human)	P61247	RPS3A	40S ribosomal protein S3a	refseq:NP_000997	tandem affinity purification	22883232	High throughput	GUMC		Yes	Yes
1265	O15294	OGT	Homo sapiens (Human)	P62701	RPS4X	40S ribosomal protein S4, X isoform	refseq:NP_000998	tandem affinity purification	22883232	High throughput	GUMC		Yes	Yes
1266	O15294	OGT	Homo sapiens (Human)	P62753	RPS6	40S ribosomal protein S6	refseq:NP_001001	tandem affinity purification	22883232	High throughput	GUMC		Yes	Yes
1267	O15294	OGT	Homo sapiens (Human)	P62241	RPS8	40S ribosomal protein S8	refseq:NP_001003	tandem affinity purification	22883232	High throughput	GUMC		Yes	Yes
1268	O15294	OGT	Homo sapiens (Human)	P46781	RPS9	40S ribosomal protein S9	refseq:NP_001004|refseq:NP_001308630|refseq:NP_001308631|refseq:NP_001308633	tandem affinity purification	22883232	High throughput	GUMC		Yes	Yes
1269	O15294	OGT	Homo sapiens (Human)	P62070	RRAS2	Ras-related protein R-Ras2	refseq:NP_001096139|refseq:NP_001170785|refseq:NP_001170786|refseq:NP_036382	tandem affinity purification	22883232	High throughput	GUMC		Yes	Yes
1270	O15294	OGT	Homo sapiens (Human)	O76021	RSL1D1	Ribosomal L1 domain-containing protein 1	refseq:NP_056474	tandem affinity purification	22883232	High throughput	GUMC		Yes	Yes
1271	O15294	OGT	Homo sapiens (Human)	Q9Y265	RUVBL1	RuvB-like 1	refseq:NP_001306013|refseq:NP_003698	tandem affinity purification	22883232	High throughput	GUMC		Yes	Yes
1272	O15294	OGT	Homo sapiens (Human)	Q9Y230	RUVBL2	RuvB-like 2	refseq:NP_001308120|refseq:NP_006657|refseq:XP_011524632	tandem affinity purification	22883232	High throughput	GUMC		Yes	Yes
1273	O15294	OGT	Homo sapiens (Human)	O43290	SART1	U4/U6.U5 tri-snRNP-associated protein 1	refseq:NP_005137	tandem affinity purification	22883232	High throughput	GUMC		Yes	Yes
1274	O15294	OGT	Homo sapiens (Human)	Q14160	SCRIB	Protein scribble homolog	refseq:NP_056171|refseq:NP_874365	tandem affinity purification	22883232	High throughput	GUMC		Yes	Yes
1275	O15294	OGT	Homo sapiens (Human)	O15027	SEC16A	Protein transport protein Sec16A	refseq:NP_001263347|refseq:NP_055681|refseq:XP_005266191|refseq:XP_011517548|refseq:XP_011517549|refseq:XP_011517550|refseq:XP_011517554|refseq:XP_011517557|refseq:XP_011517559|refseq:XP_011517561|refseq:XP_011517562	tandem affinity purification	22883232	High throughput	GUMC		Yes	Yes
1276	O15294	OGT	Homo sapiens (Human)	Q9NVA2	SEPTIN11	Septin-11	refseq:NP_001293076|refseq:NP_060713|refseq:XP_016863889	tandem affinity purification	22883232	High throughput	GUMC		Yes	Yes
1277	O15294	OGT	Homo sapiens (Human)	Q14141	SEPTIN6	Septin-6	refseq:NP_055944|refseq:NP_665798|refseq:NP_665799|refseq:NP_665801|refseq:XP_006724813	tandem affinity purification	22883232	High throughput	GUMC		Yes	Yes
1278	O15294	OGT	Homo sapiens (Human)	Q8NC51	SERBP1	Plasminogen activator inhibitor 1 RNA-binding protein	refseq:NP_001018077|refseq:NP_001018078|refseq:NP_001018079|refseq:NP_056455	tandem affinity purification	22883232	High throughput	GUMC		Yes	Yes
1279	O15294	OGT	Homo sapiens (Human)	O15047	SETD1A	Histone-lysine N-methyltransferase SETD1A	refseq:NP_055527|refseq:XP_005255780|refseq:XP_006721169|refseq:XP_016879398	tandem affinity purification	22883232	High throughput	GUMC		Yes	Yes
1280	O15294	OGT	Homo sapiens (Human)	Q12874	SF3A3	Splicing factor 3A subunit 3	refseq:NP_006793	tandem affinity purification	22883232	High throughput	GUMC		Yes	Yes
1281	O15294	OGT	Homo sapiens (Human)	Q01130	SRSF2	Serine/arginine-rich splicing factor 2	refseq:NP_001182356|refseq:NP_003007|refseq:XP_016880431	tandem affinity purification	22883232	High throughput	GUMC		Yes	Yes
1282	O15294	OGT	Homo sapiens (Human)	Q9BRL6	SRSF8	Serine/arginine-rich splicing factor 8	refseq:NP_115285|refseq:XP_016872631	tandem affinity purification	22883232	High throughput	GUMC		Yes	Yes
1283	O15294	OGT	Homo sapiens (Human)	Q9HCC1		Single chain Fv		tandem affinity purification	22883232	High throughput	GUMC	This protein seems to be located in extracellular space	Yes	No
1284	O15294	OGT	Homo sapiens (Human)	O43166	SIPA1L1	Signal-induced proliferation-associated 1-like protein 1	refseq:NP_001271174|refseq:NP_001271175|refseq:NP_056371|refseq:XP_005267573|refseq:XP_011534932|refseq:XP_011534933|refseq:XP_011534934|refseq:XP_011534937|refseq:XP_016876648|refseq:XP_016876649|refseq:XP_016876650|refseq:XP_016876651|refseq:XP_016876652|refseq:XP_016876653|refseq:XP_016876654|refseq:XP_016876655|refseq:XP_016876656|refseq:XP_016876657|refseq:XP_016876658|refseq:XP_016876659|re…	tandem affinity purification	22883232	High throughput	GUMC		Yes	Yes
1285	O15294	OGT	Homo sapiens (Human)	Q15758	SLC1A5	Neutral amino acid transporter B(0)	refseq:NP_001138616|refseq:NP_001138617|refseq:NP_005619	tandem affinity purification	22883232	High throughput	GUMC	This protein seems to be located in plasma membrane	Yes	No
1286	O15294	OGT	Homo sapiens (Human)	Q00325	SLC25A3	Phosphate carrier protein, mitochondrial	refseq:NP_002626|refseq:NP_005879|refseq:NP_998776	tandem affinity purification	22883232	High throughput	GUMC		Yes	Yes
1287	O15294	OGT	Homo sapiens (Human)	P05141	SLC25A5	ADP/ATP translocase 2	refseq:NP_001143	tandem affinity purification	22883232	High throughput	GUMC		Yes	Yes
1288	O15294	OGT	Homo sapiens (Human)	P12236	SLC25A6	ADP/ATP translocase 3	refseq:NP_001627	tandem affinity purification	22883232	High throughput	GUMC		Yes	Yes
1289	O15294	OGT	Homo sapiens (Human)	P08195	SLC3A2	4F2 cell-surface antigen heavy chain	refseq:NP_001012680|refseq:NP_001012682|refseq:NP_001013269|refseq:NP_002385	tandem affinity purification	22883232	High throughput	GUMC		Yes	Yes
1290	O15294	OGT	Homo sapiens (Human)	P51532	SMARCA4	Transcription activator BRG1	refseq:NP_001122316|refseq:NP_001122317|refseq:NP_001122318|refseq:NP_001122319|refseq:NP_001122320|refseq:NP_003063|refseq:XP_016882654|refseq:XP_016882655|refseq:XP_016882656|refseq:XP_016882657	tandem affinity purification	22883232	High throughput	GUMC		Yes	Yes
1291	O15294	OGT	Homo sapiens (Human)	O60264	SMARCA5	SWI/SNF-related matrix-associated actin-dependent regulator of chromatin subfamily A member 5	refseq:NP_003592	tandem affinity purification	22883232	High throughput	GUMC		Yes	Yes
1292	O15294	OGT	Homo sapiens (Human)	O95347	SMC2	Structural maintenance of chromosomes protein 2	refseq:NP_001036015|refseq:NP_001036016|refseq:NP_001252531|refseq:NP_006435|refseq:XP_006716996|refseq:XP_011516450|refseq:XP_011516451|refseq:XP_011516455|refseq:XP_016869695|refseq:XP_016869696|refseq:XP_016869697	tandem affinity purification	22883232	High throughput	GUMC		Yes	Yes
1293	O15294	OGT	Homo sapiens (Human)	Q9NTJ3	SMC4	Structural maintenance of chromosomes protein 4	refseq:NP_001002800|refseq:NP_001275682|refseq:NP_005487|refseq:XP_011510613	tandem affinity purification	22883232	High throughput	GUMC		Yes	Yes
1294	O15294	OGT	Homo sapiens (Human)	Q16637	SMN1	Survival motor neuron protein	refseq:NP_000335|refseq:NP_001284644|refseq:NP_059107|refseq:NP_075012|refseq:NP_075013|refseq:NP_075014|refseq:NP_075015|refseq:XP_016865275	tandem affinity purification	22883232	High throughput	GUMC		Yes	Yes
1295	O15294	OGT	Homo sapiens (Human)	O00161	SNAP23	Synaptosomal-associated protein 23	refseq:NP_003816|refseq:NP_570710	tandem affinity purification	22883232	High throughput	GUMC		Yes	Yes
1296	O15294	OGT	Homo sapiens (Human)	P14678	SNRPB	Small nuclear ribonucleoprotein-associated proteins B and B'	refseq:NP_003082|refseq:NP_937859	tandem affinity purification	22883232	High throughput	GUMC		Yes	Yes
1297	O15294	OGT	Homo sapiens (Human)	P62316	SNRPD2	Small nuclear ribonucleoprotein Sm D2	refseq:NP_004588|refseq:NP_808210	tandem affinity purification	22883232	High throughput	GUMC		Yes	Yes
1298	O15294	OGT	Homo sapiens (Human)	P62306	SNRPF	Small nuclear ribonucleoprotein F	refseq:NP_003086	tandem affinity purification	22883232	High throughput	GUMC		Yes	Yes
1299	O15294	OGT	Homo sapiens (Human)	P63162	SNRPN	Small nuclear ribonucleoprotein-associated protein N	refseq:NP_003088|refseq:NP_005669|refseq:NP_073716|refseq:NP_073717|refseq:NP_073718|refseq:NP_073719	tandem affinity purification	22883232	High throughput	GUMC		Yes	Yes
1300	O15294	OGT	Homo sapiens (Human)	P18583	SON	Protein SON	refseq:NP_001278340|refseq:NP_001278341|refseq:NP_115571|refseq:NP_620305	tandem affinity purification	22883232	High throughput	GUMC		Yes	Yes
1301	O15294	OGT	Homo sapiens (Human)	Q5M775	SPECC1	Cytospin-B	refseq:NP_001028725|refseq:NP_001028726|refseq:NP_001028727|refseq:NP_001230367|refseq:NP_001230368|refseq:NP_690868|refseq:XP_016880814	tandem affinity purification	22883232	High throughput	GUMC		Yes	Yes
1302	O15294	OGT	Homo sapiens (Human)	Q13813	SPTAN1	Spectrin alpha chain, non-erythrocytic 1	refseq:NP_001123910|refseq:NP_001182461|refseq:NP_003118	tandem affinity purification	22883232	High throughput	GUMC		Yes	Yes
1303	O15294	OGT	Homo sapiens (Human)	Q01082	SPTBN1	Spectrin beta chain, non-erythrocytic 1	refseq:NP_003119|refseq:NP_842565|refseq:XP_005264574|refseq:XP_006712150|refseq:XP_016860268|refseq:XP_016860269|refseq:XP_016860270	tandem affinity purification	22883232	High throughput	GUMC		Yes	Yes
1304	O15294	OGT	Homo sapiens (Human)	O15020	SPTBN2	Spectrin beta chain, non-erythrocytic 2	refseq:NP_008877|refseq:XP_005274249|refseq:XP_005274250|refseq:XP_006718734|refseq:XP_016873663|refseq:XP_016873664|refseq:XP_016873665|refseq:XP_016873666|refseq:XP_016873667	tandem affinity purification	22883232	High throughput	GUMC		Yes	Yes
1305	O15294	OGT	Homo sapiens (Human)	P37108	SRP14	Signal recognition particle 14 kDa protein	refseq:NP_003125	tandem affinity purification	22883232	High throughput	GUMC		Yes	Yes
1306	O15294	OGT	Homo sapiens (Human)	Q9UQ35	SRRM2	Serine/arginine repetitive matrix protein 2	refseq:NP_057417	tandem affinity purification	22883232	High throughput	GUMC		Yes	Yes
1307	O15294	OGT	Homo sapiens (Human)	Q9UNL2	SSR3	Translocon-associated protein subunit gamma	refseq:NP_001295126|refseq:NP_001295133|refseq:NP_001295134|refseq:NP_009038	tandem affinity purification	22883232	High throughput	GUMC	This protein seems to be located in the endomembrane system	Yes	No
1308	O15294	OGT	Homo sapiens (Human)	O95793	STAU1	Double-stranded RNA-binding protein Staufen homolog 1	refseq:NP_001032405|refseq:NP_001306063|refseq:NP_001306064|refseq:NP_001309856|refseq:NP_001309858|refseq:NP_001309859|refseq:NP_004593|refseq:NP_059346|refseq:NP_059347|refseq:NP_059348|refseq:XP_005260584	tandem affinity purification	22883232	High throughput	GUMC		Yes	Yes
1309	O15294	OGT	Homo sapiens (Human)	Q9Y2H1	STK38L	Serine/threonine-protein kinase 38-like	refseq:NP_055815|refseq:XP_006719121|refseq:XP_011518915|refseq:XP_016874525	tandem affinity purification	22883232	High throughput	GUMC		Yes	Yes
1310	O15294	OGT	Homo sapiens (Human)	O95425	SVIL	Supervillin	refseq:NP_003165|refseq:NP_068506	tandem affinity purification	22883232	High throughput	GUMC		Yes	Yes
1311	O15294	OGT	Homo sapiens (Human)	O60506	SYNCRIP	Heterogeneous nuclear ribonucleoprotein Q	refseq:NP_001153145|refseq:NP_001153146|refseq:NP_001153147|refseq:NP_001153148|refseq:NP_001153149|refseq:NP_001240700|refseq:NP_006363|refseq:XP_005248694|refseq:XP_016865667	tandem affinity purification	22883232	High throughput	GUMC		Yes	Yes
1312	O15294	OGT	Homo sapiens (Human)	O00268	TAF4	Transcription initiation factor TFIID subunit 4	refseq:NP_003176	tandem affinity purification	22883232	High throughput	GUMC		Yes	Yes
1313	O15294	OGT	Homo sapiens (Human)	P17987	TCP1	T-complex protein 1 subunit alpha	refseq:NP_110379	tandem affinity purification	22883232	High throughput	GUMC		Yes	Yes
1314	O15294	OGT	Homo sapiens (Human)	O95411	TIAF1	TGFB1-induced anti-apoptotic factor 1	refseq:NP_004731	tandem affinity purification	22883232	High throughput	GUMC		Yes	Yes
1315	O15294	OGT	Homo sapiens (Human)	Q3ZCQ8	TIMM50	Mitochondrial import inner membrane translocase subunit TIM50	refseq:NP_001001563|refseq:NP_001316488	tandem affinity purification	22883232	High throughput	GUMC		Yes	Yes
1316	O15294	OGT	Homo sapiens (Human)	Q07157	TJP1	Tight junction protein ZO-1	refseq:NP_003248|refseq:NP_783297	tandem affinity purification	22883232	High throughput	GUMC		Yes	Yes
1317	O15294	OGT	Homo sapiens (Human)	Q96PK6	RBM14	RNA-binding protein 14	refseq:NP_001185765|refseq:NP_001185766|refseq:NP_001185774|refseq:NP_006319	tandem affinity purification	22883232	High throughput	GUMC		Yes	Yes
1318	O15294	OGT	Homo sapiens (Human)	P57088	TMEM33	Transmembrane protein 33	refseq:NP_060596|refseq:XP_005248173|refseq:XP_005248174	tandem affinity purification	22883232	High throughput	GUMC		Yes	Yes
1319	O15294	OGT	Homo sapiens (Human)	Q9NYL9	TMOD3	Tropomodulin-3	refseq:NP_055362|refseq:XP_016877576|refseq:XP_016877577	tandem affinity purification	22883232	High throughput	GUMC		Yes	Yes
1320	O15294	OGT	Homo sapiens (Human)	P42166	TMPO	Lamina-associated polypeptide 2, isoform alpha	refseq:NP_003267	tandem affinity purification	22883232	High throughput	GUMC		Yes	Yes
1321	O15294	OGT	Homo sapiens (Human)	P06753	TPM3	Tropomyosin alpha-3 chain	refseq:NP_001036816|refseq:NP_001036817|refseq:NP_001036818|refseq:NP_001265118|refseq:NP_001265120|refseq:NP_689476|refseq:NP_705935	tandem affinity purification	22883232	High throughput	GUMC		Yes	Yes
1322	O15294	OGT	Homo sapiens (Human)	Q9UPV9	TRAK1	Trafficking kinesin-binding protein 1	refseq:NP_001036111|refseq:NP_001252537|refseq:NP_001252539|refseq:NP_055780	tandem affinity purification	22883232	High throughput	GUMC		Yes	Yes
1323	O15294	OGT	Homo sapiens (Human)	O60296	TRAK2	Trafficking kinesin-binding protein 2	refseq:NP_055864|refseq:XP_011509992	tandem affinity purification	22883232	High throughput	GUMC		Yes	Yes
1324	O15294	OGT	Homo sapiens (Human)	P49815	TSC2	Tuberin	refseq:NP_000539|refseq:NP_001070651|refseq:NP_001107854|refseq:NP_001305756|refseq:NP_001305758|refseq:NP_001305760|refseq:NP_001305761|refseq:XP_005255586|refseq:XP_016879105	tandem affinity purification	22883232	High throughput	GUMC		Yes	Yes
1325	O15294	OGT	Homo sapiens (Human)	Q71U36	TUBA1A	Tubulin alpha-1A chain	refseq:NP_001257328|refseq:NP_001257329|refseq:NP_006000	tandem affinity purification	22883232	High throughput	GUMC		Yes	Yes
1326	O15294	OGT	Homo sapiens (Human)	P68363	TUBA1B	Tubulin alpha-1B chain	refseq:NP_006073	tandem affinity purification	22883232	High throughput	GUMC		Yes	Yes
1327	O15294	OGT	Homo sapiens (Human)	Q9BQE3	TUBA1C	Tubulin alpha-1C chain	refseq:NP_116093	tandem affinity purification	22883232	High throughput	GUMC		Yes	Yes
1328	O15294	OGT	Homo sapiens (Human)	P07437	TUBB	Tubulin beta chain	refseq:NP_001280141|refseq:NP_001280142|refseq:NP_001280143|refseq:NP_001280144|refseq:NP_001280145|refseq:NP_821133	tandem affinity purification	22883232	High throughput	GUMC		Yes	Yes
1329	O15294	OGT	Homo sapiens (Human)	Q13885	TUBB2A	Tubulin beta-2A chain	refseq:NP_001060|refseq:NP_001297244	tandem affinity purification	22883232	High throughput	GUMC		Yes	Yes
1330	O15294	OGT	Homo sapiens (Human)	Q9BVA1	TUBB2B	Tubulin beta-2B chain	refseq:NP_821080	tandem affinity purification	22883232	High throughput	GUMC		Yes	Yes
1331	O15294	OGT	Homo sapiens (Human)	P68371	TUBB4B	Tubulin beta-4B chain	refseq:NP_006079	tandem affinity purification	22883232	High throughput	GUMC		Yes	Yes
1332	O15294	OGT	Homo sapiens (Human)	Q13509	TUBB3	Tubulin beta-3 chain	refseq:NP_001184110|refseq:NP_006077	tandem affinity purification	22883232	High throughput	GUMC		Yes	Yes
1333	O15294	OGT	Homo sapiens (Human)	P04350	TUBB4A	Tubulin beta-4A chain	refseq:NP_001276052|refseq:NP_001276056|refseq:NP_001276058|refseq:NP_001276059|refseq:NP_001276060|refseq:NP_006078	tandem affinity purification	22883232	High throughput	GUMC		Yes	Yes
1334	O15294	OGT	Homo sapiens (Human)	Q9BUF5	TUBB6	Tubulin beta-6 chain	refseq:NP_001290453|refseq:NP_001290454|refseq:NP_001290455|refseq:NP_001290456|refseq:NP_001290457|refseq:NP_001290458|refseq:NP_001290459|refseq:NP_115914	tandem affinity purification	22883232	High throughput	GUMC		Yes	Yes
1335	O15294	OGT	Homo sapiens (Human)	P49411	TUFM	Elongation factor Tu, mitochondrial	refseq:NP_003312|refseq:XP_016879108	tandem affinity purification	22883232	High throughput	GUMC		Yes	Yes
1336	O15294	OGT	Homo sapiens (Human)	P62987	UBA52	Ubiquitin-60S ribosomal protein L40	refseq:NP_001029102|refseq:NP_001307946|refseq:NP_001307947|refseq:NP_001307948|refseq:NP_001307949|refseq:NP_003324	tandem affinity purification	22883232	High throughput	GUMC		Yes	Yes
1337	O15294	OGT	Homo sapiens (Human)	Q14157	UBAP2L	Ubiquitin-associated protein 2-like	refseq:NP_001120792|refseq:NP_001274744|refseq:NP_001274745|refseq:NP_055662|refseq:XP_005245731|refseq:XP_011508518|refseq:XP_016858467|refseq:XP_016858468|refseq:XP_016858475|refseq:XP_016858476|refseq:XP_016858478|refseq:XP_016858479	tandem affinity purification	22883232	High throughput	GUMC		Yes	Yes
1338	O15294	OGT	Homo sapiens (Human)	P0CG47	UBB	Polyubiquitin-B	refseq:NP_001268645|refseq:NP_001268646|refseq:NP_001268647|refseq:NP_001268648|refseq:NP_001268649|refseq:NP_061828	tandem affinity purification	22883232	High throughput	GUMC		Yes	Yes
1339	O15294	OGT	Homo sapiens (Human)	O94941	UBOX5	RING finger protein 37	refseq:NP_055763|refseq:NP_955447	tandem affinity purification	22883232	High throughput	GUMC		Yes	Yes
1340	O15294	OGT	Homo sapiens (Human)	Q9HAC8	UBTD1	Ubiquitin domain-containing protein 1	refseq:NP_079230	tandem affinity purification	22883232	High throughput	GUMC		Yes	Yes
1341	O15294	OGT	Homo sapiens (Human)	Q8WUN7	UBTD2	Ubiquitin domain-containing protein 2	refseq:NP_689490|refseq:XP_016865511|refseq:XP_016865512	tandem affinity purification	22883232	High throughput	GUMC		Yes	Yes
1342	O15294	OGT	Homo sapiens (Human)	Q9BZI7	UPF3B	Regulator of nonsense transcripts 3B	refseq:NP_075386|refseq:NP_542199	tandem affinity purification	22883232	High throughput	GUMC		Yes	Yes
1343	O15294	OGT	Homo sapiens (Human)	Q93008	USP9X	Probable ubiquitin carboxyl-terminal hydrolase FAF-X	refseq:NP_001034679|refseq:NP_001034680	tandem affinity purification	22883232	High throughput	GUMC		Yes	Yes
1344	O15294	OGT	Homo sapiens (Human)	P08670	VIM	Vimentin	refseq:NP_003371|refseq:XP_006717563	tandem affinity purification	22883232	High throughput	GUMC		Yes	Yes
1345	O15294	OGT	Homo sapiens (Human)	Q9C0J8	WDR33	pre-mRNA 3' end processing protein WDR33	refseq:NP_001006623|refseq:NP_001006624|refseq:NP_060853|refseq:XP_011509738	tandem affinity purification	22883232	High throughput	GUMC		Yes	Yes
1346	O15294	OGT	Homo sapiens (Human)	P61964	WDR5	WD repeat-containing protein 5	refseq:NP_060058|refseq:NP_438172|refseq:XP_005272220	tandem affinity purification	22883232	High throughput	GUMC		Yes	Yes
1347	O15294	OGT	Homo sapiens (Human)	Q9NNW5	WDR6	WD repeat-containing protein 6	refseq:NP_001307475|refseq:NP_001307476|refseq:NP_060501	tandem affinity purification	22883232	High throughput	GUMC		Yes	Yes
1348	O15294	OGT	Homo sapiens (Human)	P61962	DCAF7	DDB1- and CUL4-associated factor 7	refseq:NP_005819	tandem affinity purification	22883232	High throughput	GUMC		Yes	Yes
1349	O15294	OGT	Homo sapiens (Human)	Q6UXN9	WDR82	WD repeat-containing protein 82	refseq:NP_079498	tandem affinity purification	22883232	High throughput	GUMC		Yes	Yes
1350	O15294	OGT	Homo sapiens (Human)	Q9H4A3	WNK1	Serine/threonine-protein kinase WNK1	refseq:NP_001171914|refseq:NP_055638|refseq:NP_061852|refseq:NP_998820|refseq:XP_016875326|refseq:XP_016875327	tandem affinity purification	22883232	High throughput	GUMC		Yes	Yes
1351	O15294	OGT	Homo sapiens (Human)	P67809	YBX1	Y-box-binding protein 1	refseq:NP_004550	tandem affinity purification	22883232	High throughput	GUMC		Yes	Yes
1352	O15294	OGT	Homo sapiens (Human)	P07947	YES1	Tyrosine-protein kinase Yes	refseq:NP_005424|refseq:XP_016881449	tandem affinity purification	22883232	High throughput	GUMC		Yes	Yes
1353	O15294	OGT	Homo sapiens (Human)	Q9Y5A9	YTHDF2	YTH domain-containing family protein 2	refseq:NP_001166299|refseq:NP_001166599|refseq:NP_057342	tandem affinity purification	22883232	High throughput	GUMC		Yes	Yes
1354	O15294	OGT	Homo sapiens (Human)	P62258	YWHAE	14-3-3 protein epsilon	refseq:NP_006752	tandem affinity purification	22883232	High throughput	GUMC		Yes	Yes
1355	O15294	OGT	Homo sapiens (Human)	P61981	YWHAG	14-3-3 protein gamma	refseq:NP_036611	tandem affinity purification	22883232	High throughput	GUMC		Yes	Yes
1356	O15294	OGT	Homo sapiens (Human)	P63104	YWHAZ	14-3-3 protein zeta/delta	refseq:NP_001129171|refseq:NP_001129172|refseq:NP_001129173|refseq:NP_001129174|refseq:NP_003397|refseq:NP_663723|refseq:XP_005251118|refseq:XP_005251120|refseq:XP_016869299|refseq:XP_016869300	tandem affinity purification	22883232	High throughput	GUMC		Yes	Yes
1357	O15294	OGT	Homo sapiens (Human)	O75152	ZC3H11A	Zinc finger CCCH domain-containing protein 11A	refseq:NP_001306167|refseq:NP_001306168|refseq:NP_055642|refseq:XP_005245700|refseq:XP_005245701|refseq:XP_006711736|refseq:XP_011508501|refseq:XP_011508502|refseq:XP_011508503|refseq:XP_011508504|refseq:XP_016858445|refseq:XP_016858446|refseq:XP_016858447|refseq:XP_016858448	tandem affinity purification	22883232	High throughput	GUMC		Yes	Yes
1358	O15294	OGT	Homo sapiens (Human)	Q7Z2W4	ZC3HAV1	Zinc finger CCCH-type antiviral protein 1	refseq:NP_064504|refseq:NP_078901	tandem affinity purification	22883232	High throughput	GUMC		Yes	Yes
1359	O15294	OGT	Homo sapiens (Human)	Q5BKZ1	ZNF326	DBIRD complex subunit ZNF326	refseq:NP_001307114|refseq:NP_861446|refseq:NP_892020|refseq:NP_892021|refseq:XP_005270836|refseq:XP_011539592	tandem affinity purification	22883232	High throughput	GUMC		Yes	Yes
1360	O15294	OGT	Homo sapiens (Human)	P51610	HCFC1	Host cell factor 1	refseq:NP_005325|refseq:XP_006724879	coimmunoprecipitation	22883232	Low throughput	GUMC		Yes	Yes
1361	O15294	OGT	Homo sapiens (Human)	Q9UBK2	ppargc1a	Peroxisome proliferator-activated receptor gamma coactivator 1-alpha		coimmunoprecipitation	22883232	Low throughput	GUMC		Yes	Yes
1362	Q8CGY8	OGT	Mus musculus (Mouse)	Q3URK3	Tet1	Methylcytosine dioxygenase TET1	refseq:NP_081660	anti tag coimmunoprecipitation	23352454	Low throughput	GUMC		Yes	Yes
1363	Q8CGY8	OGT	Mus musculus (Mouse)	Q4JK59	Tet2	Methylcytosine dioxygenase TET2	refseq:NP_001035490|refseq:NP_001333665	anti tag coimmunoprecipitation	23352454	Low throughput	GUMC		Yes	Yes
1364	Q8CGY8	OGT	Mus musculus (Mouse)	Q3URK3	Tet1	Methylcytosine dioxygenase TET1	refseq:NP_081660	anti bait coimmunoprecipitation	25568311	Low throughput	GUMC		Yes	Yes
1365	Q8CGY8	OGT	Mus musculus (Mouse)	Q4JK59	Tet2	Methylcytosine dioxygenase TET2	refseq:NP_001035490|refseq:NP_001333665	anti bait coimmunoprecipitation	25568311	Low throughput	GUMC		Yes	Yes
1366	O15294	OGT	Homo sapiens (Human)	Q8NFU7	TET1	Methylcytosine dioxygenase TET1	refseq:NP_085128	anti tag coimmunoprecipitation	25568311	Low throughput	GUMC		Yes	Yes
1367	O15294	OGT	Homo sapiens (Human)	Q6N021	TET2	Methylcytosine dioxygenase TET2	refseq:NP_001120680|refseq:NP_060098|refseq:XP_005263139	anti tag coimmunoprecipitation	25568311	Low throughput	GUMC		Yes	Yes
1368	O15294	OGT	Homo sapiens (Human)	O43151	TET3	Methylcytosine dioxygenase TET3	refseq:NP_001274420|refseq:XP_005264244	anti tag coimmunoprecipitation	25568311	Low throughput	GUMC		Yes	Yes
1369	O15294	OGT	Homo sapiens (Human)	O15294	OGT	UDP-N-acetylglucosamine--peptide N-acetylglucosaminyltransferase 110 kDa subunit	refseq:NP_858058|refseq:NP_858059|refseq:XP_016885396|refseq:XP_016885397	anti tag coimmunoprecipitation	30052810	High throughput	GUMC	Caution	Yes	No
1370	O15294	OGT	Homo sapiens (Human)	P09874	PARP1	Poly [ADP-ribose] polymerase 1	refseq:NP_001609	anti tag coimmunoprecipitation	30052810	High throughput	GUMC	Caution	Yes	No
1371	O15294	OGT	Homo sapiens (Human)	Q8N257	H2BU1	Histone H2B type 3-B	refseq:NP_778225	anti tag coimmunoprecipitation	30052810	High throughput	GUMC	Caution	Yes	No
1372	O15294	OGT	Homo sapiens (Human)	P11388	TOP2A	DNA topoisomerase 2-alpha	refseq:NP_001058	anti tag coimmunoprecipitation	30052810	High throughput	GUMC	Caution	Yes	No
1373	O15294	OGT	Homo sapiens (Human)	O60814	H2BC12	Histone H2B type 1-K	refseq:NP_001299582|refseq:NP_542160	anti tag coimmunoprecipitation	30052810	High throughput	GUMC	Caution	Yes	No
1374	O15294	OGT	Homo sapiens (Human)	Q00839	HNRNPU	Heterogeneous nuclear ribonucleoprotein U	refseq:NP_004492|refseq:NP_114032|refseq:XP_016856604|refseq:XP_016856605|refseq:XP_016856606	anti tag coimmunoprecipitation	30052810	High throughput	GUMC	Caution	Yes	No
1375	O15294	OGT	Homo sapiens (Human)	Q02880	TOP2B	DNA topoisomerase 2-beta	refseq:NP_001059|refseq:NP_001317629	anti tag coimmunoprecipitation	30052810	High throughput	GUMC	Caution	Yes	No
1376	O15294	OGT	Homo sapiens (Human)	O14744	PRMT5	Protein arginine N-methyltransferase 5	refseq:NP_001034708|refseq:NP_001269882|refseq:NP_001269884|refseq:NP_001269885|refseq:NP_006100	anti tag coimmunoprecipitation	30052810	High throughput	GUMC	Caution	Yes	No
1377	O15294	OGT	Homo sapiens (Human)	P01615	IGKV2D-28	Immunoglobulin kappa variable 2D-28		anti tag coimmunoprecipitation	30052810	High throughput	GUMC	Caution; the accession number P01617 in the original pub is obsolete	Yes	No
1378	O15294	OGT	Homo sapiens (Human)	O75367	MACROH2A1	Core histone macro-H2A.1	refseq:NP_001035248|refseq:NP_004884|refseq:NP_613075|refseq:NP_613258|refseq:XP_011542031|refseq:XP_011542032	anti tag coimmunoprecipitation	30052810	High throughput	GUMC	Caution	Yes	No
1379	O15294	OGT	Homo sapiens (Human)	P51610	HCFC1	Host cell factor 1	refseq:NP_005325|refseq:XP_006724879	anti tag coimmunoprecipitation	30052810	High throughput	GUMC	Caution	Yes	No
1380	O15294	OGT	Homo sapiens (Human)	Q71DI3	H3C15	Histone H3.2	refseq:NP_001005464|refseq:NP_001116847|refseq:NP_066403	anti tag coimmunoprecipitation	30052810	High throughput	GUMC	Caution	Yes	No
1381	O15294	OGT	Homo sapiens (Human)	P68431	H3C1	Histone H3.1	refseq:NP_003520|refseq:NP_003521|refseq:NP_003522|refseq:NP_003523|refseq:NP_003524|refseq:NP_003525|refseq:NP_003526|refseq:NP_003527|refseq:NP_003528|refseq:NP_066298	anti tag coimmunoprecipitation	30052810	High throughput	GUMC	Caution	Yes	No
1382	O15294	OGT	Homo sapiens (Human)	K7EK07	H3-3B	Histone H3		anti tag coimmunoprecipitation	30052810	High throughput	GUMC	Caution	Yes	No
1383	O15294	OGT	Homo sapiens (Human)	Q5TEC6	H3-2	Histone HIST2H3PS2		anti tag coimmunoprecipitation	30052810	High throughput	GUMC	Caution	Yes	No
1384	O15294	OGT	Homo sapiens (Human)	Q08211	DHX9	ATP-dependent RNA helicase A	refseq:NP_001348	anti tag coimmunoprecipitation	30052810	High throughput	GUMC	Caution	Yes	No
1385	O15294	OGT	Homo sapiens (Human)	Q5T6W5				anti tag coimmunoprecipitation	30052810	High throughput	GUMC	Caution; this accession has been deleted in UniProt	Yes	No
1386	O15294	OGT	Homo sapiens (Human)	P68032	ACTC1	Actin, alpha cardiac muscle 1	refseq:NP_005150	anti tag coimmunoprecipitation	30052810	High throughput	GUMC	Caution	Yes	No
1387	O15294	OGT	Homo sapiens (Human)	F5H6Q2	UBC	Polyubiquitin-C		anti tag coimmunoprecipitation	30052810	High throughput	GUMC	Caution	Yes	No
1388	O15294	OGT	Homo sapiens (Human)	P16403	H1-2	Histone H1.2	refseq:NP_005310	anti tag coimmunoprecipitation	30052810	High throughput	GUMC	Caution	Yes	No
1389	O15294	OGT	Homo sapiens (Human)	Q96KK5	H2AC12	Histone H2A type 1-H	refseq:NP_542163	anti tag coimmunoprecipitation	30052810	High throughput	GUMC	Caution	Yes	No
1390	O15294	OGT	Homo sapiens (Human)	P04908	H2AC4	Histone H2A type 1-B/E	refseq:NP_003504|refseq:NP_066390	anti tag coimmunoprecipitation	30052810	High throughput	GUMC	Caution	Yes	No
1391	O15294	OGT	Homo sapiens (Human)	P52732	KIF11	Kinesin-like protein KIF11	refseq:NP_004514	anti tag coimmunoprecipitation	30052810	High throughput	GUMC	Caution	Yes	No
1392	O15294	OGT	Homo sapiens (Human)	Q9P0M6	MACROH2A2	Core histone macro-H2A.2	refseq:NP_061119	anti tag coimmunoprecipitation	30052810	High throughput	GUMC	Caution	Yes	No
1393	O15294	OGT	Homo sapiens (Human)	P51991	HNRNPA3	Heterogeneous nuclear ribonucleoprotein A3	refseq:NP_001317178|refseq:NP_919223	anti tag coimmunoprecipitation	30052810	High throughput	GUMC	Caution	Yes	No
1394	O15294	OGT	Homo sapiens (Human)	P02768	ALB	Albumin	refseq:NP_000468	anti tag coimmunoprecipitation	30052810	High throughput	GUMC	Caution	Yes	No
1395	O15294	OGT	Homo sapiens (Human)	Q9Y5B9	SUPT16H	FACT complex subunit SPT16	refseq:NP_009123	anti tag coimmunoprecipitation	30052810	High throughput	GUMC	Caution	Yes	No
1396	O15294	OGT	Homo sapiens (Human)	P52272	HNRNPM	Heterogeneous nuclear ribonucleoprotein M	refseq:NP_005959|refseq:NP_112480	anti tag coimmunoprecipitation	30052810	High throughput	GUMC	Caution	Yes	No
1397	O15294	OGT	Homo sapiens (Human)	O75688	PPM1B	Protein phosphatase 1B	refseq:NP_001028729|refseq:NP_002697|refseq:NP_808907|refseq:NP_808908	anti tag coimmunoprecipitation	30052810	High throughput	GUMC	Caution	Yes	No
1398	O15294	OGT	Homo sapiens (Human)	Q96A08	H2BC1	Histone H2B type 1-A	refseq:NP_733759	anti tag coimmunoprecipitation	30052810	High throughput	GUMC	Caution	Yes	No
1399	O15294	OGT	Homo sapiens (Human)	E7EVS6	ACTB	Actin, cytoplasmic 1		anti tag coimmunoprecipitation	30052810	High throughput	GUMC	Caution	Yes	No
1400	O15294	OGT	Homo sapiens (Human)	O75643	SNRNP200	U5 small nuclear ribonucleoprotein 200 kDa helicase	refseq:NP_054733|refseq:XP_016859092	anti tag coimmunoprecipitation	30052810	High throughput	GUMC	Caution	Yes	No
1401	O15294	OGT	Homo sapiens (Human)	F8W6I7	HNRNPA1	Helix-destabilizing protein		anti tag coimmunoprecipitation	30052810	High throughput	GUMC	Caution	Yes	No
1402	O15294	OGT	Homo sapiens (Human)	Q9BQA1	WDR77	Methylosome protein 50	refseq:NP_001303991|refseq:NP_001303992|refseq:NP_001303993|refseq:NP_077007	anti tag coimmunoprecipitation	30052810	High throughput	GUMC	Caution	Yes	No
1403	O15294	OGT	Homo sapiens (Human)	P12956	XRCC6	X-ray repair cross-complementing protein 6	refseq:NP_001275905|refseq:NP_001275906|refseq:NP_001460	anti tag coimmunoprecipitation	30052810	High throughput	GUMC	Caution	Yes	No
1404	O15294	OGT	Homo sapiens (Human)	Q9UIG0	BAZ1B	Tyrosine-protein kinase BAZ1B	refseq:NP_115784|refseq:XP_016868262	anti tag coimmunoprecipitation	30052810	High throughput	GUMC	Caution	Yes	No
1405	O15294	OGT	Homo sapiens (Human)	P46013	MKI67	Proliferation marker protein Ki-67	refseq:NP_001139438|refseq:NP_002408	anti tag coimmunoprecipitation	30052810	High throughput	GUMC	Caution	Yes	No
1406	O15294	OGT	Homo sapiens (Human)	Q5T6W1				anti tag coimmunoprecipitation	30052810	High throughput	GUMC	Caution; this accession has been deleted in UniProt	Yes	No
1407	O15294	OGT	Homo sapiens (Human)	P11387	TOP1	DNA topoisomerase 1	refseq:NP_003277	anti tag coimmunoprecipitation	30052810	High throughput	GUMC	Caution	Yes	No
1408	O15294	OGT	Homo sapiens (Human)	P43243	MATR3	Matrin-3	refseq:NP_001181883|refseq:NP_001181884|refseq:NP_001181885|refseq:NP_001269207|refseq:NP_061322|refseq:NP_954659	anti tag coimmunoprecipitation	30052810	High throughput	GUMC	Caution	Yes	No
1409	O15294	OGT	Homo sapiens (Human)	Q15233	NONO	Non-POU domain-containing octamer-binding protein	refseq:NP_001138880|refseq:NP_001138881|refseq:NP_001138882|refseq:NP_031389	anti tag coimmunoprecipitation	30052810	High throughput	GUMC	Caution	Yes	No
1410	O15294	OGT	Homo sapiens (Human)	P23396	RPS3	40S ribosomal protein S3	refseq:NP_000996|refseq:NP_001243731|refseq:NP_001247435|refseq:NP_001247436	anti tag coimmunoprecipitation	30052810	High throughput	GUMC	Caution	Yes	No
1411	O15294	OGT	Homo sapiens (Human)	P98175	RBM10	RNA-binding protein 10	refseq:NP_001191395|refseq:NP_001191396|refseq:NP_001191397|refseq:NP_005667|refseq:NP_690595	anti tag coimmunoprecipitation	30052810	High throughput	GUMC	Caution	Yes	No
1412	O15294	OGT	Homo sapiens (Human)	Q92841	DDX17	Probable ATP-dependent RNA helicase DDX17	refseq:NP_006377	anti tag coimmunoprecipitation	30052810	High throughput	GUMC	Caution	Yes	No
1413	O15294	OGT	Homo sapiens (Human)	P38159	RBMX	RNA-binding motif protein, X chromosome	refseq:NP_001158275|refseq:NP_002130	anti tag coimmunoprecipitation	30052810	High throughput	GUMC	Caution	Yes	No
1414	O15294	OGT	Homo sapiens (Human)	P61247	RPS3A	40S ribosomal protein S3a	refseq:NP_000997	anti tag coimmunoprecipitation	30052810	High throughput	GUMC	Caution	Yes	No
1415	O15294	OGT	Homo sapiens (Human)	P11940	PABPC1	Polyadenylate-binding protein 1	refseq:NP_002559|refseq:XP_005250918	anti tag coimmunoprecipitation	30052810	High throughput	GUMC	Caution	Yes	No
1416	O15294	OGT	Homo sapiens (Human)	P11021	HSPA5	Endoplasmic reticulum chaperone BiP	refseq:NP_005338	anti tag coimmunoprecipitation	30052810	High throughput	GUMC	Caution	Yes	No
1417	O15294	OGT	Homo sapiens (Human)	Q9NR30	DDX21	Nucleolar RNA helicase 2	refseq:NP_001243839|refseq:NP_004719	anti tag coimmunoprecipitation	30052810	High throughput	GUMC	Caution	Yes	No
1418	O15294	OGT	Homo sapiens (Human)	P14866	HNRNPL	Heterogeneous nuclear ribonucleoprotein L	refseq:NP_001005335|refseq:NP_001524|refseq:XP_011525191	anti tag coimmunoprecipitation	30052810	High throughput	GUMC	Caution	Yes	No
1419	O15294	OGT	Homo sapiens (Human)	Q6P2Q9	PRPF8	Pre-mRNA-processing-splicing factor 8	refseq:NP_006436	anti tag coimmunoprecipitation	30052810	High throughput	GUMC	Caution	Yes	No
1420	O15294	OGT	Homo sapiens (Human)	O00571	DDX3X	ATP-dependent RNA helicase DDX3X	refseq:NP_001180345|refseq:NP_001180346|refseq:NP_001347	anti tag coimmunoprecipitation	30052810	High throughput	GUMC	Caution	Yes	No
1421	O15294	OGT	Homo sapiens (Human)	P62424	RPL7A	60S ribosomal protein L7a	refseq:NP_000963	anti tag coimmunoprecipitation	30052810	High throughput	GUMC	Caution	Yes	No
1422	O15294	OGT	Homo sapiens (Human)	P0DMV8	HSPA1A	Heat shock 70 kDa protein 1A	refseq:NP_005336|refseq:NP_005337	anti tag coimmunoprecipitation	30052810	High throughput	GUMC	Caution; the accession number P08107 in the original pub is obsolete	Yes	No
1423	O15294	OGT	Homo sapiens (Human)	Q6DRA6	H2BC19P	Putative histone H2B type 2-D		anti tag coimmunoprecipitation	30052810	High throughput	GUMC	Caution	Yes	No
1424	O15294	OGT	Homo sapiens (Human)	Q7Z406	MYH14	Myosin-14	refseq:NP_001070654|refseq:NP_001139281|refseq:NP_079005|refseq:XP_006723449|refseq:XP_011525625	anti tag coimmunoprecipitation	30052810	High throughput	GUMC	Caution	Yes	No
1425	O15294	OGT	Homo sapiens (Human)	Q15393	SF3B3	Splicing factor 3B subunit 3	refseq:NP_036558	anti tag coimmunoprecipitation	30052810	High throughput	GUMC	Caution	Yes	No
1426	O15294	OGT	Homo sapiens (Human)	P10809	HSPD1	60 kDa heat shock protein, mitochondrial	refseq:NP_002147|refseq:NP_955472	anti tag coimmunoprecipitation	30052810	High throughput	GUMC	Caution	Yes	No
1427	O15294	OGT	Homo sapiens (Human)	P38646	HSPA9	Stress-70 protein, mitochondrial	refseq:NP_004125	anti tag coimmunoprecipitation	30052810	High throughput	GUMC	Caution	Yes	No
1428	O15294	OGT	Homo sapiens (Human)	A6NHR9	SMCHD1	Structural maintenance of chromosomes flexible hinge domain-containing protein 1	refseq:NP_056110	anti tag coimmunoprecipitation	30052810	High throughput	GUMC	Caution	Yes	No
1429	O15294	OGT	Homo sapiens (Human)	Q12906	ILF3	Interleukin enhancer-binding factor 3	refseq:NP_001131145|refseq:NP_004507|refseq:NP_036350|refseq:NP_060090|refseq:NP_703194|refseq:XP_011526286|refseq:XP_016882252	anti tag coimmunoprecipitation	30052810	High throughput	GUMC	Caution	Yes	No
1430	O15294	OGT	Homo sapiens (Human)	C9JSX3	PRMT5	Protein arginine N-methyltransferase 5		anti tag coimmunoprecipitation	30052810	High throughput	GUMC	Caution	Yes	No
1431	O15294	OGT	Homo sapiens (Human)	Q15029	EFTUD2	116 kDa U5 small nuclear ribonucleoprotein component	refseq:NP_001136077|refseq:NP_001245282|refseq:NP_001245283|refseq:NP_004238	anti tag coimmunoprecipitation	30052810	High throughput	GUMC	Caution	Yes	No
1432	O15294	OGT	Homo sapiens (Human)	P25440	BRD2	Bromodomain-containing protein 2	refseq:NP_001106653|refseq:NP_001186384|refseq:NP_001186385|refseq:NP_001278915|refseq:NP_005095	anti tag coimmunoprecipitation	30052810	High throughput	GUMC	Caution	Yes	No
1433	O15294	OGT	Homo sapiens (Human)	P46777	RPL5	60S ribosomal protein L5	refseq:NP_000960	anti tag coimmunoprecipitation	30052810	High throughput	GUMC	Caution	Yes	No
1434	O15294	OGT	Homo sapiens (Human)	Q92621	NUP205	Nuclear pore complex protein Nup205	refseq:NP_001316363|refseq:NP_055950	anti tag coimmunoprecipitation	30052810	High throughput	GUMC	Caution	Yes	No
1435	O15294	OGT	Homo sapiens (Human)	P62906	RPL10A	60S ribosomal protein L10a	refseq:NP_009035	anti tag coimmunoprecipitation	30052810	High throughput	GUMC	Caution	Yes	No
1436	O15294	OGT	Homo sapiens (Human)	P35749	MYH11	Myosin-11	refseq:NP_001035202|refseq:NP_001035203|refseq:NP_002465|refseq:NP_074035|refseq:XP_016878739	anti tag coimmunoprecipitation	30052810	High throughput	GUMC	Caution	Yes	No
1437	O15294	OGT	Homo sapiens (Human)	Q9H307	PNN	Pinin	refseq:NP_002678	anti tag coimmunoprecipitation	30052810	High throughput	GUMC	Caution	Yes	No
1438	O15294	OGT	Homo sapiens (Human)	P0C0S5	H2AZ1	Histone H2A.Z	refseq:NP_002097	anti tag coimmunoprecipitation	30052810	High throughput	GUMC	Caution	Yes	No
1439	O15294	OGT	Homo sapiens (Human)	Q14980	NUMA1	Nuclear mitotic apparatus protein 1	refseq:NP_001273490|refseq:NP_006176|refseq:XP_006718627	anti tag coimmunoprecipitation	30052810	High throughput	GUMC	Caution	Yes	No
1440	O15294	OGT	Homo sapiens (Human)	O75533	SF3B1	Splicing factor 3B subunit 1	refseq:NP_036565	anti tag coimmunoprecipitation	30052810	High throughput	GUMC	Caution	Yes	No
1441	O15294	OGT	Homo sapiens (Human)	Q6P3W7	SCYL2	SCY1-like protein 2	refseq:NP_001304713|refseq:NP_001317182|refseq:NP_001317183|refseq:NP_001317185|refseq:NP_060458	anti tag coimmunoprecipitation	30052810	High throughput	GUMC	Caution	Yes	No
1442	O15294	OGT	Homo sapiens (Human)	O75475	PSIP1	PC4 and SFRS1-interacting protein	refseq:NP_001121689|refseq:NP_001304827|refseq:NP_001304829|refseq:NP_066967|refseq:NP_150091	anti tag coimmunoprecipitation	30052810	High throughput	GUMC	Caution	Yes	No
1443	O15294	OGT	Homo sapiens (Human)	Q562R1	ACTBL2	Beta-actin-like protein 2	refseq:NP_001017992	anti tag coimmunoprecipitation	30052810	High throughput	GUMC	Caution	Yes	No
1444	O15294	OGT	Homo sapiens (Human)	Q8IUE6	H2AC21	Histone H2A type 2-B	refseq:NP_778235	anti tag coimmunoprecipitation	30052810	High throughput	GUMC	Caution	Yes	No
1445	O15294	OGT	Homo sapiens (Human)	Q02539	H1-1	Histone H1.1	refseq:NP_005316	anti tag coimmunoprecipitation	30052810	High throughput	GUMC	Caution	Yes	No
1446	O15294	OGT	Homo sapiens (Human)	Q9NRL2	BAZ1A	Bromodomain adjacent to zinc finger domain protein 1A	refseq:NP_038476|refseq:NP_872589	anti tag coimmunoprecipitation	30052810	High throughput	GUMC	Caution	Yes	No
1447	O15294	OGT	Homo sapiens (Human)	Q9UKV3	ACIN1	Apoptotic chromatin condensation inducer in the nucleus	refseq:NP_001158286|refseq:NP_001158287|refseq:NP_001158288|refseq:NP_001158289|refseq:NP_055792|refseq:XP_005267475	anti tag coimmunoprecipitation	30052810	High throughput	GUMC	Caution	Yes	No
1448	O15294	OGT	Homo sapiens (Human)	P22492	H1-6	Histone H1t	refseq:NP_005314	anti tag coimmunoprecipitation	30052810	High throughput	GUMC	Caution	Yes	No
1449	O15294	OGT	Homo sapiens (Human)	P52948	NUP98	Nuclear pore complex protein Nup98-Nup96	refseq:NP_005378|refseq:NP_057404|refseq:NP_624357|refseq:NP_624358	anti tag coimmunoprecipitation	30052810	High throughput	GUMC	Caution	Yes	No
1450	O15294	OGT	Homo sapiens (Human)	P22626	HNRNPA2B1	Heterogeneous nuclear ribonucleoproteins A2/B1	refseq:NP_002128|refseq:NP_112533|refseq:XP_005249786|refseq:XP_016867598|refseq:XP_016867599	anti tag coimmunoprecipitation	30052810	High throughput	GUMC	Caution	Yes	No
1451	O15294	OGT	Homo sapiens (Human)	Q96E39	RBMXL1	RNA binding motif protein, X-linked-like-1	refseq:NP_001156008|refseq:NP_062556	anti tag coimmunoprecipitation	30052810	High throughput	GUMC	Caution	Yes	No
1452	O15294	OGT	Homo sapiens (Human)	Q96PK6	RBM14	RNA-binding protein 14	refseq:NP_001185765|refseq:NP_001185766|refseq:NP_001185774|refseq:NP_006319	anti tag coimmunoprecipitation	30052810	High throughput	GUMC	Caution	Yes	No
1453	O15294	OGT	Homo sapiens (Human)	P20700	LMNB1	Lamin-B1	refseq:NP_005564	anti tag coimmunoprecipitation	30052810	High throughput	GUMC	Caution	Yes	No
1454	O15294	OGT	Homo sapiens (Human)	P26599	PTBP1	Polypyrimidine tract-binding protein 1	refseq:NP_002810|refseq:NP_114367|refseq:NP_114368	anti tag coimmunoprecipitation	30052810	High throughput	GUMC	Caution	Yes	No
1455	O15294	OGT	Homo sapiens (Human)	P17987	TCP1	T-complex protein 1 subunit alpha	refseq:NP_110379	anti tag coimmunoprecipitation	30052810	High throughput	GUMC	Caution	Yes	No
1456	O15294	OGT	Homo sapiens (Human)	Q07020	RPL18	60S ribosomal protein L18	refseq:NP_000970|refseq:NP_001257419	anti tag coimmunoprecipitation	30052810	High throughput	GUMC	Caution	Yes	No
1457	O15294	OGT	Homo sapiens (Human)	P19338	NCL	Nucleolin	refseq:NP_005372	anti tag coimmunoprecipitation	30052810	High throughput	GUMC	Caution	Yes	No
1458	O15294	OGT	Homo sapiens (Human)	Q16531	DDB1	DNA damage-binding protein 1	refseq:NP_001914	anti tag coimmunoprecipitation	30052810	High throughput	GUMC	Caution	Yes	No
1459	O15294	OGT	Homo sapiens (Human)	P34931	HSPA1L	Heat shock 70 kDa protein 1-like	refseq:NP_005518	anti tag coimmunoprecipitation	30052810	High throughput	GUMC	Caution	Yes	No
1460	O15294	OGT	Homo sapiens (Human)	P49368	CCT3	T-complex protein 1 subunit gamma	refseq:NP_001008800|refseq:NP_005989	anti tag coimmunoprecipitation	30052810	High throughput	GUMC	Caution	Yes	No
1461	O15294	OGT	Homo sapiens (Human)	P40429	RPL13A	60S ribosomal protein L13a	refseq:NP_001257420|refseq:NP_036555	anti tag coimmunoprecipitation	30052810	High throughput	GUMC	Caution	Yes	No
1462	O15294	OGT	Homo sapiens (Human)	Q8TEM1	NUP210	Nuclear pore membrane glycoprotein 210	refseq:NP_079199	anti tag coimmunoprecipitation	30052810	High throughput	GUMC	Caution	Yes	No
1463	O15294	OGT	Homo sapiens (Human)	X1WI28	RPL10	60S ribosomal protein L10		anti tag coimmunoprecipitation	30052810	High throughput	GUMC	Caution	Yes	No
1464	O15294	OGT	Homo sapiens (Human)	Q9H0A0	NAT10	RNA cytidine acetyltransferase	refseq:NP_001137502|refseq:NP_078938	anti tag coimmunoprecipitation	30052810	High throughput	GUMC	Caution	Yes	No
1465	O15294	OGT	Homo sapiens (Human)	P39023	RPL3	60S ribosomal protein L3	refseq:NP_000958	anti tag coimmunoprecipitation	30052810	High throughput	GUMC	Caution	Yes	No
1466	O15294	OGT	Homo sapiens (Human)	F8W7C6	RPL10	60S ribosomal protein L10		anti tag coimmunoprecipitation	30052810	High throughput	GUMC	Caution	Yes	No
1467	O15294	OGT	Homo sapiens (Human)	P27708	CAD	CAD protein	refseq:NP_001293008|refseq:NP_004332	anti tag coimmunoprecipitation	30052810	High throughput	GUMC	Caution	Yes	No
1468	O15294	OGT	Homo sapiens (Human)	O76013	KRT36	Keratin, type I cuticular Ha6	refseq:NP_003762	anti tag coimmunoprecipitation	30052810	High throughput	GUMC	Caution	Yes	No
1469	O15294	OGT	Homo sapiens (Human)	Q16629	SRSF7	Serine/arginine-rich splicing factor 7	refseq:NP_001026854|refseq:NP_001182375	anti tag coimmunoprecipitation	30052810	High throughput	GUMC	Caution	Yes	No
1470	O15294	OGT	Homo sapiens (Human)	Q8WWQ0	PHIP	PH-interacting protein	refseq:NP_060404	anti tag coimmunoprecipitation	30052810	High throughput	GUMC	Caution	Yes	No
1471	O15294	OGT	Homo sapiens (Human)	Q9Y2W1	THRAP3	Thyroid hormone receptor-associated protein 3	refseq:NP_001308400|refseq:NP_001308402|refseq:NP_005110	anti tag coimmunoprecipitation	30052810	High throughput	GUMC	Caution	Yes	No
1472	O15294	OGT	Homo sapiens (Human)	F5GWX5	CHD4	DNA helicase	refseq:NP_001284482|refseq:XP_005253725	anti tag coimmunoprecipitation	30052810	High throughput	GUMC	Caution	Yes	No
1473	O15294	OGT	Homo sapiens (Human)	J3QQT2	RPL17	60S ribosomal protein L17		anti tag coimmunoprecipitation	30052810	High throughput	GUMC	Caution	Yes	No
1474	O15294	OGT	Homo sapiens (Human)	P61313	RPL15	60S ribosomal protein L15	refseq:NP_001240308|refseq:NP_001240309|refseq:NP_001240311|refseq:NP_001240312|refseq:NP_001240313|refseq:NP_002939	anti tag coimmunoprecipitation	30052810	High throughput	GUMC	Caution	Yes	No
1475	O15294	OGT	Homo sapiens (Human)	P46781	RPS9	40S ribosomal protein S9	refseq:NP_001004|refseq:NP_001308630|refseq:NP_001308631|refseq:NP_001308633	anti tag coimmunoprecipitation	30052810	High throughput	GUMC	Caution	Yes	No
1476	O15294	OGT	Homo sapiens (Human)	P48643	CCT5	T-complex protein 1 subunit epsilon	refseq:NP_001293084|refseq:NP_036205	anti tag coimmunoprecipitation	30052810	High throughput	GUMC	Caution	Yes	No
1477	O15294	OGT	Homo sapiens (Human)	Q12905	ILF2	Interleukin enhancer-binding factor 2	refseq:NP_001254738|refseq:NP_004506	anti tag coimmunoprecipitation	30052810	High throughput	GUMC	Caution	Yes	No
1478	O15294	OGT	Homo sapiens (Human)	P50402	EMD	Emerin	refseq:NP_000108	anti tag coimmunoprecipitation	30052810	High throughput	GUMC	Caution	Yes	No
1479	O15294	OGT	Homo sapiens (Human)	Q15750	TAB1	TGF-beta-activated kinase 1 and MAP3K7-binding protein 1	refseq:NP_006107|refseq:NP_705717	anti tag coimmunoprecipitation	30052810	High throughput	GUMC	Caution	Yes	No
1480	O15294	OGT	Homo sapiens (Human)	P15880	RPS2	40S ribosomal protein S2	refseq:NP_002943	anti tag coimmunoprecipitation	30052810	High throughput	GUMC	Caution	Yes	No
1481	O15294	OGT	Homo sapiens (Human)	O94832	MYO1D	Unconventional myosin-Id	refseq:NP_001290208|refseq:NP_056009	anti tag coimmunoprecipitation	30052810	High throughput	GUMC	Caution	Yes	No
1482	O15294	OGT	Homo sapiens (Human)	J3KTA4	DDX5	DEAD box protein 5	refseq:NP_001307526	anti tag coimmunoprecipitation	30052810	High throughput	GUMC	Caution	Yes	No
1483	O15294	OGT	Homo sapiens (Human)	O15042	U2SURP	U2 snRNP-associated SURP motif-containing protein	refseq:NP_001073884|refseq:NP_001307148|refseq:NP_001307149|refseq:NP_001307151|refseq:XP_016861527|refseq:XP_016861528	anti tag coimmunoprecipitation	30052810	High throughput	GUMC	Caution	Yes	No
1484	O15294	OGT	Homo sapiens (Human)	P0CG39	POTEJ	POTE ankyrin domain family member J	refseq:NP_001264012	anti tag coimmunoprecipitation	30052810	High throughput	GUMC	Caution	Yes	No
1485	O15294	OGT	Homo sapiens (Human)	Q15459	SF3A1	Splicing factor 3A subunit 1	refseq:NP_005868	anti tag coimmunoprecipitation	30052810	High throughput	GUMC	Caution	Yes	No
1486	O15294	OGT	Homo sapiens (Human)	Q99832	CCT7	T-complex protein 1 subunit eta	refseq:NP_001009570|refseq:NP_001159756|refseq:NP_001159757|refseq:NP_006420|refseq:XP_011530780|refseq:XP_011530781	anti tag coimmunoprecipitation	30052810	High throughput	GUMC	Caution	Yes	No
1487	O15294	OGT	Homo sapiens (Human)	P32969	RPL9	60S ribosomal protein L9	refseq:NP_000652|refseq:NP_001020092	anti tag coimmunoprecipitation	30052810	High throughput	GUMC	Caution	Yes	No
1488	O15294	OGT	Homo sapiens (Human)	Q9UM54	MYO6	Unconventional myosin-VI	refseq:NP_001287828|refseq:NP_004990	anti tag coimmunoprecipitation	30052810	High throughput	GUMC	Caution	Yes	No
1489	O15294	OGT	Homo sapiens (Human)	J3KS05	CBX1	Chromobox protein homolog 1		anti tag coimmunoprecipitation	30052810	High throughput	GUMC	Caution	Yes	No
1490	O15294	OGT	Homo sapiens (Human)	P62805	H4C1	Histone H4	refseq:NP_001029249|refseq:NP_003486|refseq:NP_003529|refseq:NP_003530|refseq:NP_003531|refseq:NP_003532|refseq:NP_003533|refseq:NP_003534|refseq:NP_003535|refseq:NP_003536|refseq:NP_003537|refseq:NP_003539|refseq:NP_068803|refseq:NP_778224	anti tag coimmunoprecipitation	30052810	High throughput	GUMC	Caution	Yes	No
1491	O15294	OGT	Homo sapiens (Human)	P50990	CCT8	T-complex protein 1 subunit theta	refseq:NP_001269836|refseq:NP_001269838|refseq:NP_006576	anti tag coimmunoprecipitation	30052810	High throughput	GUMC	Caution	Yes	No
1492	O15294	OGT	Homo sapiens (Human)	Q96HS1	PGAM5	Serine/threonine-protein phosphatase PGAM5, mitochondrial	refseq:NP_001164014|refseq:NP_612642	anti tag coimmunoprecipitation	30052810	High throughput	GUMC	Caution	Yes	No
1493	O15294	OGT	Homo sapiens (Human)	P46087	NOP2	Probable 28S rRNA (cytosine(4447)-C(5))-methyltransferase	refseq:NP_001028886|refseq:NP_001245237|refseq:NP_001245238|refseq:NP_001245239|refseq:NP_006161|refseq:XP_005253748	anti tag coimmunoprecipitation	30052810	High throughput	GUMC	Caution	Yes	No
1494	O15294	OGT	Homo sapiens (Human)	O94906	PRPF6	Pre-mRNA-processing factor 6	refseq:NP_036601	anti tag coimmunoprecipitation	30052810	High throughput	GUMC	Caution	Yes	No
1495	O15294	OGT	Homo sapiens (Human)	P54105	CLNS1A	Methylosome subunit pICln	refseq:NP_001284|refseq:NP_001298128|refseq:NP_001298129|refseq:NP_001298130|refseq:NP_001298131	anti tag coimmunoprecipitation	30052810	High throughput	GUMC	Caution	Yes	No
1496	O15294	OGT	Homo sapiens (Human)	Q9NZI8	IGF2BP1	Insulin-like growth factor 2 mRNA-binding protein 1	refseq:NP_001153895|refseq:NP_006537	anti tag coimmunoprecipitation	30052810	High throughput	GUMC	Caution	Yes	No
1497	O15294	OGT	Homo sapiens (Human)	G3V4W0	HNRNPC	Heterogeneous nuclear ribonucleoproteins C1/C2		anti tag coimmunoprecipitation	30052810	High throughput	GUMC	Caution	Yes	No
1498	O15294	OGT	Homo sapiens (Human)	Q92598	HSPH1	Heat shock protein 105 kDa	refseq:NP_001273432|refseq:NP_001273433|refseq:NP_001273434|refseq:NP_006635	anti tag coimmunoprecipitation	30052810	High throughput	GUMC	Caution	Yes	No
1499	O15294	OGT	Homo sapiens (Human)	E9PF10	NUP155	Nuclear pore complex protein Nup155	refseq:NP_001265241	anti tag coimmunoprecipitation	30052810	High throughput	GUMC	Caution	Yes	No
1500	O15294	OGT	Homo sapiens (Human)	P62263	RPS14	40S ribosomal protein S14	refseq:NP_001020241|refseq:NP_001020242|refseq:NP_005608	anti tag coimmunoprecipitation	30052810	High throughput	GUMC	Caution	Yes	No
1501	O15294	OGT	Homo sapiens (Human)	P50991	CCT4	T-complex protein 1 subunit delta	refseq:NP_001243650|refseq:NP_006421	anti tag coimmunoprecipitation	30052810	High throughput	GUMC	Caution	Yes	No
1502	O15294	OGT	Homo sapiens (Human)	D6R9P3	HNRNPAB	Heterogeneous nuclear ribonucleoprotein A/B		anti tag coimmunoprecipitation	30052810	High throughput	GUMC	Caution	Yes	No
1503	O15294	OGT	Homo sapiens (Human)	Q5SRE5	NUP188	Nucleoporin NUP188	refseq:NP_056169	anti tag coimmunoprecipitation	30052810	High throughput	GUMC	Caution	Yes	No
1504	O15294	OGT	Homo sapiens (Human)	Q9P258	RCC2	Protein RCC2	refseq:NP_001129676|refseq:NP_061185	anti tag coimmunoprecipitation	30052810	High throughput	GUMC	Caution	Yes	No
1505	O15294	OGT	Homo sapiens (Human)	P23246	SFPQ	Splicing factor, proline- and glutamine-rich	refseq:NP_005057|refseq:XP_005271169|refseq:XP_005271170|refseq:XP_005271172|refseq:XP_016857542|refseq:XP_016857543	anti tag coimmunoprecipitation	30052810	High throughput	GUMC	Caution	Yes	No
1506	O15294	OGT	Homo sapiens (Human)	P06748	NPM1	Nucleophosmin	refseq:NP_001032827|refseq:NP_002511|refseq:NP_954654	anti tag coimmunoprecipitation	30052810	High throughput	GUMC	Caution	Yes	No
1507	O15294	OGT	Homo sapiens (Human)	E9PK09	BCLAF1	Bcl-2-associated transcription factor 1		anti tag coimmunoprecipitation	30052810	High throughput	GUMC	Caution	Yes	No
1508	O15294	OGT	Homo sapiens (Human)	F5H6E2	MYO1C	Unconventional myosin-Ic		anti tag coimmunoprecipitation	30052810	High throughput	GUMC	Caution	Yes	No
1509	O15294	OGT	Homo sapiens (Human)	P14618	PKM	Pyruvate kinase PKM	refseq:NP_001193725|refseq:NP_001193726|refseq:NP_001193727|refseq:NP_001193728|refseq:NP_001303247|refseq:NP_002645|refseq:NP_872270|refseq:NP_872271|refseq:XP_005254502|refseq:XP_016877802	anti tag coimmunoprecipitation	30052810	High throughput	GUMC	Caution	Yes	No
1510	O15294	OGT	Homo sapiens (Human)	B1ANR0	PABPC4	Polyadenylate-binding protein		anti tag coimmunoprecipitation	30052810	High throughput	GUMC	Caution	Yes	No
1511	O15294	OGT	Homo sapiens (Human)	Q9H0D6	XRN2	5'-3' exoribonuclease 2	refseq:NP_001304889|refseq:NP_036387	anti tag coimmunoprecipitation	30052810	High throughput	GUMC	Caution	Yes	No
1512	O15294	OGT	Homo sapiens (Human)	Q8NI27	THOC2	THO complex subunit 2	refseq:NP_001075019	anti tag coimmunoprecipitation	30052810	High throughput	GUMC	Caution	Yes	No
1513	O15294	OGT	Homo sapiens (Human)	Q49A26	GLYR1	Putative oxidoreductase GLYR1	refseq:NP_001295025|refseq:NP_001311026|refseq:NP_115958|refseq:XP_011521019	anti tag coimmunoprecipitation	30052810	High throughput	GUMC	Caution	Yes	No
1514	O15294	OGT	Homo sapiens (Human)	P52292	KPNA2	Importin subunit alpha-1	refseq:NP_001307540|refseq:NP_002257	anti tag coimmunoprecipitation	30052810	High throughput	GUMC	Caution	Yes	No
1515	O15294	OGT	Homo sapiens (Human)	O15047	SETD1A	Histone-lysine N-methyltransferase SETD1A	refseq:NP_055527|refseq:XP_005255780|refseq:XP_006721169|refseq:XP_016879398	anti tag coimmunoprecipitation	30052810	High throughput	GUMC	Caution	Yes	No
1516	O15294	OGT	Homo sapiens (Human)	P62241	RPS8	40S ribosomal protein S8	refseq:NP_001003	anti tag coimmunoprecipitation	30052810	High throughput	GUMC	Caution	Yes	No
1517	O15294	OGT	Homo sapiens (Human)	P51532	SMARCA4	Transcription activator BRG1	refseq:NP_001122316|refseq:NP_001122317|refseq:NP_001122318|refseq:NP_001122319|refseq:NP_001122320|refseq:NP_003063|refseq:XP_016882654|refseq:XP_016882655|refseq:XP_016882656|refseq:XP_016882657	anti tag coimmunoprecipitation	30052810	High throughput	GUMC	Caution	Yes	No
1518	O15294	OGT	Homo sapiens (Human)	Q13200	PSMD2	26S proteasome non-ATPase regulatory subunit 2	refseq:NP_001265637|refseq:NP_001265638|refseq:NP_002799	anti tag coimmunoprecipitation	30052810	High throughput	GUMC	Caution	Yes	No
1519	O15294	OGT	Homo sapiens (Human)	Q99460	PSMD1	26S proteasome non-ATPase regulatory subunit 1	refseq:NP_001177966|refseq:NP_002798	anti tag coimmunoprecipitation	30052810	High throughput	GUMC	Caution	Yes	No
1520	O15294	OGT	Homo sapiens (Human)	Q9Y2X3	NOP58	Nucleolar protein 58	refseq:NP_057018	anti tag coimmunoprecipitation	30052810	High throughput	GUMC	Caution	Yes	No
1521	O15294	OGT	Homo sapiens (Human)	Q8WWY3	PRPF31	U4/U6 small nuclear ribonucleoprotein Prp31	refseq:NP_056444|refseq:XP_006723200	anti tag coimmunoprecipitation	30052810	High throughput	GUMC	Caution	Yes	No
1522	O15294	OGT	Homo sapiens (Human)	Q7KZF4	SND1	Staphylococcal nuclease domain-containing protein 1	refseq:NP_055205	anti tag coimmunoprecipitation	30052810	High throughput	GUMC	Caution	Yes	No
1523	O15294	OGT	Homo sapiens (Human)	Q92769	HDAC2	Histone deacetylase 2	refseq:NP_001518|refseq:XP_011534090|refseq:XP_016866288	anti tag coimmunoprecipitation	30052810	High throughput	GUMC	Caution; the accession number B3KRS5 in the original pub is obsolete	Yes	No
1524	O15294	OGT	Homo sapiens (Human)	Q9UBU9	NXF1	Nuclear RNA export factor 1	refseq:NP_001074960|refseq:NP_006353	anti tag coimmunoprecipitation	30052810	High throughput	GUMC	Caution	Yes	No
1525	O15294	OGT	Homo sapiens (Human)	O60264	SMARCA5	SWI/SNF-related matrix-associated actin-dependent regulator of chromatin subfamily A member 5	refseq:NP_003592	anti tag coimmunoprecipitation	30052810	High throughput	GUMC	Caution	Yes	No
1526	O15294	OGT	Homo sapiens (Human)	Q9UQ35	SRRM2	Serine/arginine repetitive matrix protein 2	refseq:NP_057417	anti tag coimmunoprecipitation	30052810	High throughput	GUMC	Caution	Yes	No
1527	O15294	OGT	Homo sapiens (Human)	M0R210	RPS16	40S ribosomal protein S16	refseq:NP_001308040	anti tag coimmunoprecipitation	30052810	High throughput	GUMC	Caution	Yes	No
1528	O15294	OGT	Homo sapiens (Human)	Q07666	KHDRBS1	KH domain-containing, RNA-binding, signal transduction-associated protein 1	refseq:NP_001258807|refseq:NP_006550	anti tag coimmunoprecipitation	30052810	High throughput	GUMC	Caution	Yes	No
1529	O15294	OGT	Homo sapiens (Human)	Q14103	HNRNPD	Heterogeneous nuclear ribonucleoprotein D0	refseq:NP_001003810|refseq:NP_002129|refseq:NP_112737|refseq:NP_112738	anti tag coimmunoprecipitation	30052810	High throughput	GUMC	Caution	Yes	No
1530	O15294	OGT	Homo sapiens (Human)	Q8TDY2	RB1CC1	RB1-inducible coiled-coil protein 1	refseq:NP_001077086|refseq:NP_055596|refseq:XP_011515945|refseq:XP_016869596	anti tag coimmunoprecipitation	30052810	High throughput	GUMC	Caution	Yes	No
1531	O15294	OGT	Homo sapiens (Human)	P49327	FASN	Fatty acid synthase	refseq:NP_004095|refseq:XP_011521840	anti tag coimmunoprecipitation	30052810	High throughput	GUMC	Caution	Yes	No
1532	O15294	OGT	Homo sapiens (Human)	Q13242	SRSF9	Serine/arginine-rich splicing factor 9	refseq:NP_003760	anti tag coimmunoprecipitation	30052810	High throughput	GUMC	Caution	Yes	No
1533	O15294	OGT	Homo sapiens (Human)	O60506	SYNCRIP	Heterogeneous nuclear ribonucleoprotein Q	refseq:NP_001153145|refseq:NP_001153146|refseq:NP_001153147|refseq:NP_001153148|refseq:NP_001153149|refseq:NP_001240700|refseq:NP_006363|refseq:XP_005248694|refseq:XP_016865667	anti tag coimmunoprecipitation	30052810	High throughput	GUMC	Caution	Yes	No
1534	O15294	OGT	Homo sapiens (Human)	O75494	SRSF10	Serine/arginine-rich splicing factor 10	refseq:NP_001177934|refseq:NP_001177935|refseq:NP_001177936|refseq:NP_001177938|refseq:NP_006616|refseq:NP_473357	anti tag coimmunoprecipitation	30052810	High throughput	GUMC	Caution	Yes	No
1535	O15294	OGT	Homo sapiens (Human)	Q1KMD3	HNRNPUL2	Heterogeneous nuclear ribonucleoprotein U-like protein 2	refseq:NP_001073027	anti tag coimmunoprecipitation	30052810	High throughput	GUMC	Caution	Yes	No
1536	O15294	OGT	Homo sapiens (Human)	Q9H2P0	ADNP	Activity-dependent neuroprotector homeobox protein	refseq:NP_001269460|refseq:NP_001269461|refseq:NP_001334440|refseq:NP_056154|refseq:NP_852107|refseq:XP_011527049|refseq:XP_016883247|refseq:XP_016883248	anti tag coimmunoprecipitation	30052810	High throughput	GUMC	Caution	Yes	No
1537	O15294	OGT	Homo sapiens (Human)	Q86U86	PBRM1	Protein polybromo-1	refseq:NP_060783|refseq:NP_851385|refseq:XP_016862237|refseq:XP_016862238|refseq:XP_016862239|refseq:XP_016862246|refseq:XP_016862247	anti tag coimmunoprecipitation	30052810	High throughput	GUMC	Caution	Yes	No
1538	O15294	OGT	Homo sapiens (Human)	Q13435	SF3B2	Splicing factor 3B subunit 2	refseq:NP_006833	anti tag coimmunoprecipitation	30052810	High throughput	GUMC	Caution	Yes	No
1539	O15294	OGT	Homo sapiens (Human)	Q14807	KIF22	Kinesin-like protein KIF22	refseq:NP_001243198|refseq:NP_001243199|refseq:NP_015556	anti tag coimmunoprecipitation	30052810	High throughput	GUMC	Caution	Yes	No
1540	O15294	OGT	Homo sapiens (Human)	P57740	NUP107	Nuclear pore complex protein Nup107	refseq:NP_001317121|refseq:NP_065134	anti tag coimmunoprecipitation	30052810	High throughput	GUMC	Caution	Yes	No
1541	O15294	OGT	Homo sapiens (Human)	Q13547	HDAC1	Histone deacetylase 1	refseq:NP_004955	anti tag coimmunoprecipitation	30052810	High throughput	GUMC	Caution	Yes	No
1542	O15294	OGT	Homo sapiens (Human)	Q14676	MDC1	Mediator of DNA damage checkpoint protein 1	refseq:NP_055456|refseq:XP_005249551|refseq:XP_011513303|refseq:XP_011513305|refseq:XP_016867008	anti tag coimmunoprecipitation	30052810	High throughput	GUMC	Caution	Yes	No
1543	O15294	OGT	Homo sapiens (Human)	Q96T37	RBM15	RNA-binding protein 15	refseq:NP_001188474|refseq:NP_073605	anti tag coimmunoprecipitation	30052810	High throughput	GUMC	Caution	Yes	No
1544	O15294	OGT	Homo sapiens (Human)	P55265	ADAR	Double-stranded RNA-specific adenosine deaminase	refseq:NP_001020278|refseq:NP_001102|refseq:NP_001180424|refseq:NP_056655|refseq:NP_056656|refseq:XP_006711174|refseq:XP_006711175|refseq:XP_006711176	anti tag coimmunoprecipitation	30052810	High throughput	GUMC	Caution	Yes	No
1545	O15294	OGT	Homo sapiens (Human)	Q13151	HNRNPA0	Heterogeneous nuclear ribonucleoprotein A0	refseq:NP_006796	anti tag coimmunoprecipitation	30052810	High throughput	GUMC	Caution	Yes	No
1546	O15294	OGT	Homo sapiens (Human)	Q99496	RNF2	E3 ubiquitin-protein ligase RING2	refseq:NP_009143|refseq:XP_011508153|refseq:XP_011508154	anti tag coimmunoprecipitation	30052810	High throughput	GUMC	Caution	Yes	No
1547	O15294	OGT	Homo sapiens (Human)	P05141	SLC25A5	ADP/ATP translocase 2	refseq:NP_001143	anti tag coimmunoprecipitation	30052810	High throughput	GUMC	Caution	Yes	No
1548	O15294	OGT	Homo sapiens (Human)	Q8NE71	ABCF1	ATP-binding cassette sub-family F member 1	refseq:NP_001020262|refseq:NP_001081	anti tag coimmunoprecipitation	30052810	High throughput	GUMC	Caution	Yes	No
1549	O15294	OGT	Homo sapiens (Human)	P15924	DSP	Desmoplakin	refseq:NP_001008844|refseq:NP_001305963|refseq:NP_004406	anti tag coimmunoprecipitation	30052810	High throughput	GUMC	Caution	Yes	No
1550	O15294	OGT	Homo sapiens (Human)	Q9BXP5	SRRT	Serrate RNA effector molecule homolog	refseq:NP_001122324|refseq:NP_001122325|refseq:NP_001122326|refseq:NP_056992	anti tag coimmunoprecipitation	30052810	High throughput	GUMC	Caution	Yes	No
1551	O15294	OGT	Homo sapiens (Human)	Q13185	CBX3	Chromobox protein homolog 3	refseq:NP_009207|refseq:NP_057671|refseq:XP_005249668	anti tag coimmunoprecipitation	30052810	High throughput	GUMC	Caution	Yes	No
1552	O15294	OGT	Homo sapiens (Human)	P34932	HSPA4	Heat shock 70 kDa protein 4	refseq:NP_002145	anti tag coimmunoprecipitation	30052810	High throughput	GUMC	Caution	Yes	No
1553	O15294	OGT	Homo sapiens (Human)	P25205	MCM3	DNA replication licensing factor MCM3	refseq:NP_001257401|refseq:NP_002379	anti tag coimmunoprecipitation	30052810	High throughput	GUMC	Caution	Yes	No
1554	O15294	OGT	Homo sapiens (Human)	P62244	RPS15A	40S ribosomal protein S15a	refseq:NP_001010|refseq:NP_001025180	anti tag coimmunoprecipitation	30052810	High throughput	GUMC	Caution	Yes	No
1555	O15294	OGT	Homo sapiens (Human)	P18754	RCC1	Regulator of chromosome condensation	refseq:NP_001041659|refseq:NP_001041660|refseq:NP_001041664|refseq:NP_001260	anti tag coimmunoprecipitation	30052810	High throughput	GUMC	Caution	Yes	No
1556	O15294	OGT	Homo sapiens (Human)	F8W1R7	MYL6	Myosin light polypeptide 6		anti tag coimmunoprecipitation	30052810	High throughput	GUMC	Caution	Yes	No
1557	O15294	OGT	Homo sapiens (Human)	P42285	MTREX	Exosome RNA helicase MTR4	refseq:NP_056175	anti tag coimmunoprecipitation	30052810	High throughput	GUMC	Caution	Yes	No
1558	O15294	OGT	Homo sapiens (Human)	P81605	DCD	Dermcidin	refseq:NP_001287783|refseq:NP_444513	anti tag coimmunoprecipitation	30052810	High throughput	GUMC	Caution	Yes	No
1559	O15294	OGT	Homo sapiens (Human)	Q86YZ3	HRNR	Hornerin	refseq:NP_001009931	anti tag coimmunoprecipitation	30052810	High throughput	GUMC	Caution	Yes	No
1560	O15294	OGT	Homo sapiens (Human)	O43390	HNRNPR	Heterogeneous nuclear ribonucleoprotein R	refseq:NP_001095868|refseq:NP_001284549|refseq:NP_005817|refseq:XP_005245768|refseq:XP_011538773|refseq:XP_016855497	anti tag coimmunoprecipitation	30052810	High throughput	GUMC	Caution	Yes	No
1561	O15294	OGT	Homo sapiens (Human)	Q9UQE7	SMC3	Structural maintenance of chromosomes protein 3	refseq:NP_005436	anti tag coimmunoprecipitation	30052810	High throughput	GUMC	Caution	Yes	No
1562	O15294	OGT	Homo sapiens (Human)	O00425	IGF2BP3	Insulin-like growth factor 2 mRNA-binding protein 3	refseq:NP_006538	anti tag coimmunoprecipitation	30052810	High throughput	GUMC	Caution	Yes	No
1563	O15294	OGT	Homo sapiens (Human)	Q12769	NUP160	Nuclear pore complex protein Nup160	refseq:NP_001305328|refseq:NP_056046	anti tag coimmunoprecipitation	30052810	High throughput	GUMC	Caution	Yes	No
1564	O15294	OGT	Homo sapiens (Human)	Q14690	PDCD11	Protein RRP5 homolog	refseq:NP_055791|refseq:XP_011537841	anti tag coimmunoprecipitation	30052810	High throughput	GUMC	Caution	Yes	No
1565	O15294	OGT	Homo sapiens (Human)	B4DPJ8		cDNA FLJ52344, highly similar to T-complex protein 1 subunit zeta		anti tag coimmunoprecipitation	30052810	High throughput	GUMC	Caution	Yes	No
1566	O15294	OGT	Homo sapiens (Human)	Q8WXX5	DNAJC9	DnaJ homolog subfamily C member 9	refseq:NP_056005	anti tag coimmunoprecipitation	30052810	High throughput	GUMC	Caution	Yes	No
1567	O15294	OGT	Homo sapiens (Human)	Q13283	G3BP1	Ras GTPase-activating protein-binding protein 1	refseq:NP_005745|refseq:NP_938405|refseq:XP_006714812|refseq:XP_006714813|refseq:XP_016864411|refseq:XP_016864412	anti tag coimmunoprecipitation	30052810	High throughput	GUMC	Caution	Yes	No
1568	O15294	OGT	Homo sapiens (Human)	Q9ULI0	ATAD2B	ATPase family AAA domain-containing protein 2B	refseq:NP_001229267|refseq:NP_060022	anti tag coimmunoprecipitation	30052810	High throughput	GUMC	Caution	Yes	No
1569	O15294	OGT	Homo sapiens (Human)	Q15208	STK38	Serine/threonine-protein kinase 38	refseq:NP_001292031|refseq:NP_009202|refseq:XP_006715051|refseq:XP_006715052	anti tag coimmunoprecipitation	30052810	High throughput	GUMC	Caution	Yes	No
1570	O15294	OGT	Homo sapiens (Human)	Q7L2E3	DHX30	ATP-dependent RNA helicase DHX30	refseq:NP_055781|refseq:NP_619520|refseq:XP_011531796|refseq:XP_011531797|refseq:XP_016861406	anti tag coimmunoprecipitation	30052810	High throughput	GUMC	Caution	Yes	No
1571	O15294	OGT	Homo sapiens (Human)	K7ENG2	U2AF2	U2 snRNP auxiliary factor large subunit		anti tag coimmunoprecipitation	30052810	High throughput	GUMC	Caution	Yes	No
1572	O15294	OGT	Homo sapiens (Human)	A8MW61				anti tag coimmunoprecipitation	30052810	High throughput	GUMC	Caution; this accession has been deleted in UniProt	Yes	No
1573	O15294	OGT	Homo sapiens (Human)	Q15149	PLEC	Plectin	refseq:NP_000436|refseq:NP_958780|refseq:NP_958781|refseq:NP_958782|refseq:NP_958783|refseq:NP_958784|refseq:NP_958785|refseq:NP_958786	anti tag coimmunoprecipitation	30052810	High throughput	GUMC	Caution	Yes	No
1574	O15294	OGT	Homo sapiens (Human)	Q8ND82	ZNF280C	Zinc finger protein 280C	refseq:NP_060136	anti tag coimmunoprecipitation	30052810	High throughput	GUMC	Caution	Yes	No
1575	O15294	OGT	Homo sapiens (Human)	P61326	MAGOH	Protein mago nashi homolog	refseq:NP_002361	anti tag coimmunoprecipitation	30052810	High throughput	GUMC	Caution	Yes	No
1576	O15294	OGT	Homo sapiens (Human)	Q7Z3B4	NUP54	Nucleoporin p54	refseq:NP_001265532|refseq:NP_059122	anti tag coimmunoprecipitation	30052810	High throughput	GUMC	Caution	Yes	No
1577	O15294	OGT	Homo sapiens (Human)	Q2KHR3	QSER1	Glutamine and serine-rich protein 1	refseq:NP_001070254	anti tag coimmunoprecipitation	30052810	High throughput	GUMC	Caution	Yes	No
1578	O15294	OGT	Homo sapiens (Human)	F5H3X9				anti tag coimmunoprecipitation	30052810	High throughput	GUMC	Caution; this accession has been deleted in UniProt	Yes	No
1579	O15294	OGT	Homo sapiens (Human)	P49790	NUP153	Nuclear pore complex protein Nup153	refseq:NP_001265138|refseq:NP_001265139|refseq:NP_005115	anti tag coimmunoprecipitation	30052810	High throughput	GUMC	Caution	Yes	No
1580	O15294	OGT	Homo sapiens (Human)	P49756	RBM25	RNA-binding protein 25	refseq:NP_067062|refseq:XP_011535346|refseq:XP_011535347	anti tag coimmunoprecipitation	30052810	High throughput	GUMC	Caution	Yes	No
1581	O15294	OGT	Homo sapiens (Human)	P11586	MTHFD1	C-1-tetrahydrofolate synthase, cytoplasmic	refseq:NP_005947	anti tag coimmunoprecipitation	30052810	High throughput	GUMC	Caution	Yes	No
1582	O15294	OGT	Homo sapiens (Human)	Q00610	CLTC	Clathrin heavy chain 1	refseq:NP_004850	anti tag coimmunoprecipitation	30052810	High throughput	GUMC	Caution	Yes	No
1583	O15294	OGT	Homo sapiens (Human)	Q14151	SAFB2	Scaffold attachment factor B2	refseq:NP_055464	anti tag coimmunoprecipitation	30052810	High throughput	GUMC	Caution	Yes	No
1584	O15294	OGT	Homo sapiens (Human)	Q8N5C6	SRBD1	S1 RNA-binding domain-containing protein 1	refseq:NP_060549	anti tag coimmunoprecipitation	30052810	High throughput	GUMC	Caution	Yes	No
1585	O15294	OGT	Homo sapiens (Human)	Q9HCE1	MOV10	Helicase MOV-10	refseq:NP_001123551|refseq:NP_001273001|refseq:NP_001308253|refseq:NP_066014|refseq:XP_005270926|refseq:XP_005270927|refseq:XP_016856807	anti tag coimmunoprecipitation	30052810	High throughput	GUMC	Caution	Yes	No
1586	O15294	OGT	Homo sapiens (Human)	Q12874	SF3A3	Splicing factor 3A subunit 3	refseq:NP_006793	anti tag coimmunoprecipitation	30052810	High throughput	GUMC	Caution	Yes	No
1587	O15294	OGT	Homo sapiens (Human)	Q9ULW0	TPX2	Targeting protein for Xklp2	refseq:NP_036244|refseq:XP_011526999|refseq:XP_011527001	anti tag coimmunoprecipitation	30052810	High throughput	GUMC	Caution; the accession number Q96RR5 in the original pub is obsolete	Yes	No
1588	O15294	OGT	Homo sapiens (Human)	Q8WUA4	GTF3C2	General transcription factor 3C polypeptide 2	refseq:NP_001030598|refseq:NP_001305838|refseq:NP_001512	anti tag coimmunoprecipitation	30052810	High throughput	GUMC	Caution	Yes	No
1589	O15294	OGT	Homo sapiens (Human)	O14646	CHD1	Chromodomain-helicase-DNA-binding protein 1	refseq:NP_001261|refseq:XP_005271924	anti tag coimmunoprecipitation	30052810	High throughput	GUMC	Caution	Yes	No
1590	O15294	OGT	Homo sapiens (Human)	P51531	SMARCA2	Probable global transcription activator SNF2L2	refseq:NP_001276325|refseq:NP_001276326|refseq:NP_003061|refseq:NP_620614	anti tag coimmunoprecipitation	30052810	High throughput	GUMC	Caution	Yes	No
1591	O15294	OGT	Homo sapiens (Human)	Q12789	GTF3C1	General transcription factor 3C polypeptide 1	refseq:NP_001273171|refseq:NP_001511	anti tag coimmunoprecipitation	30052810	High throughput	GUMC	Caution	Yes	No
1592	O15294	OGT	Homo sapiens (Human)	Q13247	SRSF6	Serine/arginine-rich splicing factor 6	refseq:NP_006266	anti tag coimmunoprecipitation	30052810	High throughput	GUMC	Caution	Yes	No
1593	O15294	OGT	Homo sapiens (Human)	Q9H2U1	DHX36	ATP-dependent DNA/RNA helicase DHX36	refseq:NP_001107869|refseq:NP_065916	anti tag coimmunoprecipitation	30052810	High throughput	GUMC	Caution	Yes	No
1594	O15294	OGT	Homo sapiens (Human)	O94776	MTA2	Metastasis-associated protein MTA2	refseq:NP_001317221|refseq:NP_004730	anti tag coimmunoprecipitation	30052810	High throughput	GUMC	Caution	Yes	No
1595	O15294	OGT	Homo sapiens (Human)	Q8IWS0	PHF6	PHD finger protein 6	refseq:NP_001015877|refseq:NP_115711|refseq:NP_115834	anti tag coimmunoprecipitation	30052810	High throughput	GUMC	Caution	Yes	No
1596	O15294	OGT	Homo sapiens (Human)	Q53HL2	CDCA8	Borealin	refseq:NP_001243804|refseq:NP_060571	anti tag coimmunoprecipitation	30052810	High throughput	GUMC	Caution	Yes	No
1597	O15294	OGT	Homo sapiens (Human)	P09493	TPM1	Tropomyosin alpha-1 chain	refseq:NP_000357|refseq:NP_001018004|refseq:NP_001018005|refseq:NP_001018006|refseq:NP_001018007|refseq:NP_001018008|refseq:NP_001018020|refseq:NP_001288173|refseq:NP_001317273|refseq:NP_001317275|refseq:NP_001317280|refseq:XP_016878027	anti tag coimmunoprecipitation	30052810	High throughput	GUMC	Caution	Yes	No
1598	O15294	OGT	Homo sapiens (Human)	Q9UKX7	NUP50	Nuclear pore complex protein Nup50	refseq:NP_009103|refseq:NP_705931|refseq:XP_005261369|refseq:XP_005261371|refseq:XP_006724166|refseq:XP_006724167|refseq:XP_011528135|refseq:XP_016884026	anti tag coimmunoprecipitation	30052810	High throughput	GUMC	Caution	Yes	No
1599	O15294	OGT	Homo sapiens (Human)	P02545	LMNA	Prelamin-A/C	refseq:NP_001244303|refseq:NP_001269553|refseq:NP_001269554|refseq:NP_001269555|refseq:NP_005563|refseq:NP_733821|refseq:NP_733822	anti tag coimmunoprecipitation	30052810	High throughput	GUMC	Caution	Yes	No
1600	O15294	OGT	Homo sapiens (Human)	Q6UXN9	WDR82	WD repeat-containing protein 82	refseq:NP_079498	anti tag coimmunoprecipitation	30052810	High throughput	GUMC	Caution	Yes	No
1601	O15294	OGT	Homo sapiens (Human)	P35637	FUS	RNA-binding protein FUS	refseq:NP_001164105|refseq:NP_004951	anti tag coimmunoprecipitation	30052810	High throughput	GUMC	Caution	Yes	No
1602	O15294	OGT	Homo sapiens (Human)	O43318	MAP3K7	Mitogen-activated protein kinase kinase kinase 7	refseq:NP_003179|refseq:NP_663304|refseq:NP_663305|refseq:NP_663306	anti tag coimmunoprecipitation	30052810	High throughput	GUMC	Caution	Yes	No
1603	O15294	OGT	Homo sapiens (Human)	Q9BZE4	GTPBP4	Nucleolar GTP-binding protein 1	refseq:NP_036473	anti tag coimmunoprecipitation	30052810	High throughput	GUMC	Caution	Yes	No
1604	O15294	OGT	Homo sapiens (Human)	Q5SSJ5	HP1BP3	Heterochromatin protein 1-binding protein 3	refseq:NP_057371|refseq:XP_005245932|refseq:XP_005245933|refseq:XP_005245934|refseq:XP_005245935|refseq:XP_005245936|refseq:XP_011539834|refseq:XP_011539835|refseq:XP_011539836|refseq:XP_016856882|refseq:XP_016856883	anti tag coimmunoprecipitation	30052810	High throughput	GUMC	Caution	Yes	No
1605	O15294	OGT	Homo sapiens (Human)	P78371	CCT2	T-complex protein 1 subunit beta	refseq:NP_001185771|refseq:NP_006422	anti tag coimmunoprecipitation	30052810	High throughput	GUMC	Caution	Yes	No
1606	O15294	OGT	Homo sapiens (Human)	Q9H967	WDR76	WD repeat-containing protein 76	refseq:NP_001161413|refseq:NP_079184|refseq:XP_005254737	anti tag coimmunoprecipitation	30052810	High throughput	GUMC	Caution	Yes	No
1607	O15294	OGT	Homo sapiens (Human)	O75152	ZC3H11A	Zinc finger CCCH domain-containing protein 11A	refseq:NP_001306167|refseq:NP_001306168|refseq:NP_055642|refseq:XP_005245700|refseq:XP_005245701|refseq:XP_006711736|refseq:XP_011508501|refseq:XP_011508502|refseq:XP_011508503|refseq:XP_011508504|refseq:XP_016858445|refseq:XP_016858446|refseq:XP_016858447|refseq:XP_016858448	anti tag coimmunoprecipitation	30052810	High throughput	GUMC	Caution	Yes	No
1608	O15294	OGT	Homo sapiens (Human)	O43290	SART1	U4/U6.U5 tri-snRNP-associated protein 1	refseq:NP_005137	anti tag coimmunoprecipitation	30052810	High throughput	GUMC	Caution	Yes	No
1609	O15294	OGT	Homo sapiens (Human)	Q9UK61	TASOR	Protein TASOR	refseq:NP_001106207|refseq:NP_056039|refseq:XP_005265056|refseq:XP_011531854	anti tag coimmunoprecipitation	30052810	High throughput	GUMC	Caution	Yes	No
1610	O15294	OGT	Homo sapiens (Human)	Q9Y6K1	DNMT3A	DNA (cytosine-5)-methyltransferase 3A	refseq:NP_001307821|refseq:NP_001307822|refseq:NP_072046|refseq:NP_715640|refseq:NP_783328|refseq:NP_783329|refseq:XP_005264232|refseq:XP_005264234|refseq:XP_011530969|refseq:XP_016859015|refseq:XP_016859016	anti tag coimmunoprecipitation	30052810	High throughput	GUMC	Caution	Yes	No
1611	O15294	OGT	Homo sapiens (Human)	O95347	SMC2	Structural maintenance of chromosomes protein 2	refseq:NP_001036015|refseq:NP_001036016|refseq:NP_001252531|refseq:NP_006435|refseq:XP_006716996|refseq:XP_011516450|refseq:XP_011516451|refseq:XP_011516455|refseq:XP_016869695|refseq:XP_016869696|refseq:XP_016869697	anti tag coimmunoprecipitation	30052810	High throughput	GUMC	Caution	Yes	No
1612	O15294	OGT	Homo sapiens (Human)	Q00059	TFAM	Transcription factor A, mitochondrial	refseq:NP_001257711|refseq:NP_003192	anti tag coimmunoprecipitation	30052810	High throughput	GUMC	Caution	Yes	No
1613	O15294	OGT	Homo sapiens (Human)	Q9Y6Y0	IVNS1ABP	Influenza virus NS1A-binding protein	refseq:NP_006460	anti tag coimmunoprecipitation	30052810	High throughput	GUMC	Caution	Yes	No
1614	O15294	OGT	Homo sapiens (Human)	P12236	SLC25A6	ADP/ATP translocase 3	refseq:NP_001627	anti tag coimmunoprecipitation	30052810	High throughput	GUMC	Caution	Yes	No
1615	O15294	OGT	Homo sapiens (Human)	Q5BKZ1	ZNF326	DBIRD complex subunit ZNF326	refseq:NP_001307114|refseq:NP_861446|refseq:NP_892020|refseq:NP_892021|refseq:XP_005270836|refseq:XP_011539592	anti tag coimmunoprecipitation	30052810	High throughput	GUMC	Caution	Yes	No
1616	O15294	OGT	Homo sapiens (Human)	E9PCY7	HNRNPH1	Heterogeneous nuclear ribonucleoprotein H	refseq:XP_006714926|refseq:XP_016864908	anti tag coimmunoprecipitation	30052810	High throughput	GUMC	Caution	Yes	No
1617	O15294	OGT	Homo sapiens (Human)	P51398	DAP3	28S ribosomal protein S29, mitochondrial	refseq:NP_001186778|refseq:NP_001186779|refseq:NP_001186780|refseq:NP_004623|refseq:NP_387506|refseq:XP_005245537|refseq:XP_005245538|refseq:XP_016857780|refseq:XP_016857781|refseq:XP_016857782	anti tag coimmunoprecipitation	30052810	High throughput	GUMC	Caution	Yes	No
1618	O15294	OGT	Homo sapiens (Human)	P06753	TPM3	Tropomyosin alpha-3 chain	refseq:NP_001036816|refseq:NP_001036817|refseq:NP_001036818|refseq:NP_001265118|refseq:NP_001265120|refseq:NP_689476|refseq:NP_705935	anti tag coimmunoprecipitation	30052810	High throughput	GUMC	Caution	Yes	No
1619	O15294	OGT	Homo sapiens (Human)	O43242	PSMD3	26S proteasome non-ATPase regulatory subunit 3	refseq:NP_002800	anti tag coimmunoprecipitation	30052810	High throughput	GUMC	Caution	Yes	No
1620	O15294	OGT	Homo sapiens (Human)	P45973	CBX5	Chromobox protein homolog 5	refseq:NP_001120793|refseq:NP_001120794|refseq:NP_036249	anti tag coimmunoprecipitation	30052810	High throughput	GUMC	Caution	Yes	No
1621	O15294	OGT	Homo sapiens (Human)	Q15717	ELAVL1	ELAV-like protein 1	refseq:NP_001410	anti tag coimmunoprecipitation	30052810	High throughput	GUMC	Caution	Yes	No
1622	O15294	OGT	Homo sapiens (Human)	P68104	EEF1A1	Elongation factor 1-alpha 1	refseq:NP_001393|refseq:XP_011533816	anti tag coimmunoprecipitation	30052810	High throughput	GUMC	Caution	Yes	No
1623	O15294	OGT	Homo sapiens (Human)	Q92552	MRPS27	28S ribosomal protein S27, mitochondrial	refseq:NP_001273677|refseq:NP_055899	anti tag coimmunoprecipitation	30052810	High throughput	GUMC	Caution	Yes	No
1624	O15294	OGT	Homo sapiens (Human)	P46940	IQGAP1	Ras GTPase-activating-like protein IQGAP1	refseq:NP_003861	anti tag coimmunoprecipitation	30052810	High throughput	GUMC	Caution	Yes	No
1625	O15294	OGT	Homo sapiens (Human)	J3QL05	SRSF2	Serine/arginine-rich splicing factor 2		anti tag coimmunoprecipitation	30052810	High throughput	GUMC	Caution	Yes	No
1626	O15294	OGT	Homo sapiens (Human)	O95696	BRD1	Bromodomain-containing protein 1	refseq:NP_001291737|refseq:NP_001291738|refseq:XP_016884204|refseq:XP_016884205|refseq:XP_016884206	anti tag coimmunoprecipitation	30052810	High throughput	GUMC	Caution	Yes	No
1627	O15294	OGT	Homo sapiens (Human)	Q9Y2H1	STK38L	Serine/threonine-protein kinase 38-like	refseq:NP_055815|refseq:XP_006719121|refseq:XP_011518915|refseq:XP_016874525	anti tag coimmunoprecipitation	30052810	High throughput	GUMC	Caution	Yes	No
1628	O15294	OGT	Homo sapiens (Human)	Q9P2N6	KANSL3	KAT8 regulatory NSL complex subunit 3	refseq:NP_001108488|refseq:XP_005264041	anti tag coimmunoprecipitation	30052810	High throughput	GUMC	Caution	Yes	No
1629	O15294	OGT	Homo sapiens (Human)	Q9Y295	DRG1	Developmentally-regulated GTP-binding protein 1	refseq:NP_004138	anti tag coimmunoprecipitation	30052810	High throughput	GUMC	Caution	Yes	No
1630	O15294	OGT	Homo sapiens (Human)	O43795	MYO1B	Unconventional myosin-Ib	refseq:NP_001123630|refseq:NP_001155291|refseq:NP_036355|refseq:XP_005246629	anti tag coimmunoprecipitation	30052810	High throughput	GUMC	Caution	Yes	No
1631	O15294	OGT	Homo sapiens (Human)	Q07955	SRSF1	Serine/arginine-rich splicing factor 1	refseq:NP_001071634|refseq:NP_008855	anti tag coimmunoprecipitation	30052810	High throughput	GUMC	Caution	Yes	No
1632	O15294	OGT	Homo sapiens (Human)	Q9NYL9	TMOD3	Tropomodulin-3	refseq:NP_055362|refseq:XP_016877576|refseq:XP_016877577	anti tag coimmunoprecipitation	30052810	High throughput	GUMC	Caution	Yes	No
1633	O15294	OGT	Homo sapiens (Human)	P49792	RANBP2	E3 SUMO-protein ligase RanBP2	refseq:NP_006258	anti tag coimmunoprecipitation	30052810	High throughput	GUMC	Caution	Yes	No
1634	O15294	OGT	Homo sapiens (Human)	Q13243	SRSF5	Serine/arginine-rich splicing factor 5	refseq:NP_001034554|refseq:NP_001307143|refseq:NP_008856	anti tag coimmunoprecipitation	30052810	High throughput	GUMC	Caution	Yes	No
1635	O15294	OGT	Homo sapiens (Human)	P62854	RPS26	40S ribosomal protein S26	refseq:NP_001020|refseq:XP_005276741	anti tag coimmunoprecipitation	30052810	High throughput	GUMC	Caution	Yes	No
1636	O15294	OGT	Homo sapiens (Human)	P78406	RAE1	mRNA export factor	refseq:NP_001015885|refseq:NP_003601|refseq:XP_005260639|refseq:XP_011527390|refseq:XP_011527391	anti tag coimmunoprecipitation	30052810	High throughput	GUMC	Caution	Yes	No
1637	O15294	OGT	Homo sapiens (Human)	B1AK87	CAPZB	F-actin-capping protein subunit beta		anti tag coimmunoprecipitation	30052810	High throughput	GUMC	Caution	Yes	No
1638	O15294	OGT	Homo sapiens (Human)	P28370	SMARCA1	Probable global transcription activator SNF2L1	refseq:NP_001269804|refseq:NP_003060|refseq:XP_005262518|refseq:XP_006724845|refseq:XP_016885239	anti tag coimmunoprecipitation	30052810	High throughput	GUMC	Caution	Yes	No
1639	O15294	OGT	Homo sapiens (Human)	P24928	POLR2A	DNA-directed RNA polymerase II subunit RPB1	refseq:NP_000928	anti tag coimmunoprecipitation	30052810	High throughput	GUMC	Caution	Yes	No
1640	O15294	OGT	Homo sapiens (Human)	P05387	RPLP2	60S acidic ribosomal protein P2	refseq:NP_000995	anti tag coimmunoprecipitation	30052810	High throughput	GUMC	Caution	Yes	No
1641	O15294	OGT	Homo sapiens (Human)	Q96T23	RSF1	Remodeling and spacing factor 1	refseq:NP_057662	anti tag coimmunoprecipitation	30052810	High throughput	GUMC	Caution	Yes	No
1642	O15294	OGT	Homo sapiens (Human)	O75165	DNAJC13	DnaJ homolog subfamily C member 13	refseq:NP_056083	anti tag coimmunoprecipitation	30052810	High throughput	GUMC	Caution	Yes	No
1643	O15294	OGT	Homo sapiens (Human)	O60832	DKC1	H/ACA ribonucleoprotein complex subunit DKC1	refseq:NP_001135935|refseq:NP_001275676|refseq:NP_001354	anti tag coimmunoprecipitation	30052810	High throughput	GUMC	Caution	Yes	No
1644	O15294	OGT	Homo sapiens (Human)	Q4VCS5	AMOT	Angiomotin	refseq:NP_001106962|refseq:NP_573572|refseq:XP_005262144|refseq:XP_005262147|refseq:XP_011529177|refseq:XP_016884778	anti tag coimmunoprecipitation	30052810	High throughput	GUMC	Caution	Yes	No
1645	O15294	OGT	Homo sapiens (Human)	P21796	VDAC1	Voltage-dependent anion-selective channel protein 1	refseq:NP_003365|refseq:XP_005272132|refseq:XP_016865310|refseq:XP_016865311|refseq:XP_016865312	anti tag coimmunoprecipitation	30052810	High throughput	GUMC	Caution	Yes	No
1646	O15294	OGT	Homo sapiens (Human)	Q13595	TRA2A	Transformer-2 protein homolog alpha	refseq:NP_001269686|refseq:NP_001269687|refseq:NP_001269688|refseq:NP_037425|refseq:XP_005249782|refseq:XP_016867578|refseq:XP_016867579	anti tag coimmunoprecipitation	30052810	High throughput	GUMC	Caution; the accession number B4DQI6 in the original pub is obsolete	Yes	No
1647	O15294	OGT	Homo sapiens (Human)	Q6I9Y2	THOC7	THO complex subunit 7 homolog	refseq:NP_001272333|refseq:NP_079351	anti tag coimmunoprecipitation	30052810	High throughput	GUMC	Caution	Yes	No
1648	O15294	OGT	Homo sapiens (Human)	Q15008	PSMD6	26S proteasome non-ATPase regulatory subunit 6	refseq:NP_001258708|refseq:NP_001258709|refseq:NP_001258710|refseq:NP_055629	anti tag coimmunoprecipitation	30052810	High throughput	GUMC	Caution	Yes	No
1649	O15294	OGT	Homo sapiens (Human)	O43809	NUDT21	Cleavage and polyadenylation specificity factor subunit 5	refseq:NP_008937	anti tag coimmunoprecipitation	30052810	High throughput	GUMC	Caution	Yes	No
1650	O15294	OGT	Homo sapiens (Human)	O15144	ARPC2	Actin-related protein 2/3 complex subunit 2	refseq:NP_005722|refseq:NP_690601	anti tag coimmunoprecipitation	30052810	High throughput	GUMC	Caution	Yes	No
1651	O15294	OGT	Homo sapiens (Human)	P18124	RPL7	60S ribosomal protein L7	refseq:NP_000962	anti tag coimmunoprecipitation	30052810	High throughput	GUMC	Caution	Yes	No
1652	O15294	OGT	Homo sapiens (Human)	Q9UNX4	WDR3	WD repeat-containing protein 3	refseq:NP_006775	anti tag coimmunoprecipitation	30052810	High throughput	GUMC	Caution	Yes	No
1653	O15294	OGT	Homo sapiens (Human)	B1AK85	CAPZB	F-actin-capping protein subunit beta	refseq:NP_001193470	anti tag coimmunoprecipitation	30052810	High throughput	GUMC	Caution	Yes	No
1654	O15294	OGT	Homo sapiens (Human)	P41252	IARS1	Isoleucine--tRNA ligase, cytoplasmic	refseq:NP_002152|refseq:NP_038203	anti tag coimmunoprecipitation	30052810	High throughput	GUMC	Caution	Yes	No
1655	O15294	OGT	Homo sapiens (Human)	Q92922	SMARCC1	SWI/SNF complex subunit SMARCC1	refseq:NP_003065	anti tag coimmunoprecipitation	30052810	High throughput	GUMC	Caution	Yes	No
1656	O15294	OGT	Homo sapiens (Human)	P17480	UBTF	Nucleolar transcription factor 1	refseq:NP_001070151|refseq:NP_001070152|refseq:NP_055048|refseq:XP_006722122|refseq:XP_006722123|refseq:XP_006722124|refseq:XP_016880492|refseq:XP_016880493	anti tag coimmunoprecipitation	30052810	High throughput	GUMC	Caution	Yes	No
1657	O15294	OGT	Homo sapiens (Human)	P12277	CKB	Creatine kinase B-type	refseq:NP_001814	anti tag coimmunoprecipitation	30052810	High throughput	GUMC	Caution	Yes	No
1658	O15294	OGT	Homo sapiens (Human)	J3QK86	BAZ2A	Bromodomain adjacent to zinc finger domain, 2A, isoform CRA_a	refseq:XP_016874231	anti tag coimmunoprecipitation	30052810	High throughput	GUMC	Caution	Yes	No
1659	O15294	OGT	Homo sapiens (Human)	Q9P2E9	RRBP1	Ribosome-binding protein 1	refseq:NP_001036041|refseq:NP_004578	anti tag coimmunoprecipitation	30052810	High throughput	GUMC	Caution	Yes	No
1660	O15294	OGT	Homo sapiens (Human)	Q05D32	CTDSPL2	CTD small phosphatase-like protein 2	refseq:NP_057480|refseq:XP_005254498|refseq:XP_006720628	anti tag coimmunoprecipitation	30052810	High throughput	GUMC	Caution	Yes	No
1661	O15294	OGT	Homo sapiens (Human)	Q9UJV9	DDX41	Probable ATP-dependent RNA helicase DDX41	refseq:NP_001308661|refseq:NP_001308759|refseq:NP_057306	anti tag coimmunoprecipitation	30052810	High throughput	GUMC	Caution	Yes	No
1662	O15294	OGT	Homo sapiens (Human)	P08621	SNRNP70	U1 small nuclear ribonucleoprotein 70 kDa	refseq:NP_001287998|refseq:NP_003080	anti tag coimmunoprecipitation	30052810	High throughput	GUMC	Caution	Yes	No
1663	O15294	OGT	Homo sapiens (Human)	P51608	MECP2	Methyl-CpG-binding protein 2	refseq:NP_001104262|refseq:NP_001303266|refseq:NP_004983	anti tag coimmunoprecipitation	30052810	High throughput	GUMC	Caution	Yes	No
1664	O15294	OGT	Homo sapiens (Human)	Q8WXI9	GATAD2B	Transcriptional repressor p66-beta	refseq:NP_065750|refseq:XP_005245421	anti tag coimmunoprecipitation	30052810	High throughput	GUMC	Caution	Yes	No
1665	O15294	OGT	Homo sapiens (Human)	P62995	TRA2B	Transformer-2 protein homolog beta	refseq:NP_001230808|refseq:NP_004584|refseq:XP_005247760|refseq:XP_011511374|refseq:XP_016862522	anti tag coimmunoprecipitation	30052810	High throughput	GUMC	Caution	Yes	No
1666	O15294	OGT	Homo sapiens (Human)	P45880	VDAC2	Voltage-dependent anion-selective channel protein 2	refseq:NP_001171712|refseq:NP_001171752|refseq:NP_001311017|refseq:NP_003366	anti tag coimmunoprecipitation	30052810	High throughput	GUMC	Caution	Yes	No
1667	O15294	OGT	Homo sapiens (Human)	Q96EY7	PTCD3	Pentatricopeptide repeat domain-containing protein 3, mitochondrial	refseq:NP_060422	anti tag coimmunoprecipitation	30052810	High throughput	GUMC	Caution	Yes	No
1668	O15294	OGT	Homo sapiens (Human)	P35232	PHB	Prohibitin	refseq:NP_001268425|refseq:NP_001268426|refseq:NP_001268644|refseq:NP_002625|refseq:XP_016880252	anti tag coimmunoprecipitation	30052810	High throughput	GUMC	Caution	Yes	No
1669	O15294	OGT	Homo sapiens (Human)	P05386	RPLP1	60S acidic ribosomal protein P1	refseq:NP_000994|refseq:NP_998890	anti tag coimmunoprecipitation	30052810	High throughput	GUMC	Caution	Yes	No
1670	O15294	OGT	Homo sapiens (Human)	P62333	PSMC6	26S proteasome regulatory subunit 10B	refseq:NP_002797	anti tag coimmunoprecipitation	30052810	High throughput	GUMC	Caution	Yes	No
1671	O15294	OGT	Homo sapiens (Human)	P12004	PCNA	Proliferating cell nuclear antigen	refseq:NP_002583|refseq:NP_872590	anti tag coimmunoprecipitation	30052810	High throughput	GUMC	Caution	Yes	No
1672	O15294	OGT	Homo sapiens (Human)	Q9BTX1	NDC1	Nucleoporin NDC1	refseq:NP_001162023|refseq:NP_060557	anti tag coimmunoprecipitation	30052810	High throughput	GUMC	Caution	Yes	No
1673	O15294	OGT	Homo sapiens (Human)	P63244	RACK1	Receptor of activated protein C kinase 1	refseq:NP_006089	anti tag coimmunoprecipitation	30052810	High throughput	GUMC	Caution	Yes	No
1674	O15294	OGT	Homo sapiens (Human)	Q99848	EBNA1BP2	Probable rRNA-processing protein EBP2	refseq:NP_001153408|refseq:NP_006815	anti tag coimmunoprecipitation	30052810	High throughput	GUMC	Caution	Yes	No
1675	O15294	OGT	Homo sapiens (Human)	Q15424	SAFB	Scaffold attachment factor B1	refseq:NP_001188267|refseq:NP_001188268|refseq:NP_001188269|refseq:NP_001307500|refseq:NP_001307501|refseq:NP_002958	anti tag coimmunoprecipitation	30052810	High throughput	GUMC	Caution	Yes	No
1676	O15294	OGT	Homo sapiens (Human)	Q8TDN6	BRIX1	Ribosome biogenesis protein BRX1 homolog	refseq:NP_060791	anti tag coimmunoprecipitation	30052810	High throughput	GUMC	Caution	Yes	No
1677	O15294	OGT	Homo sapiens (Human)	P63010	AP2B1	AP-2 complex subunit beta	refseq:NP_001025177|refseq:NP_001273|refseq:XP_005257994|refseq:XP_005257995|refseq:XP_011522757|refseq:XP_016879773|refseq:XP_016879775	anti tag coimmunoprecipitation	30052810	High throughput	GUMC	Caution	Yes	No
1678	O15294	OGT	Homo sapiens (Human)	Q14669	TRIP12	E3 ubiquitin-protein ligase TRIP12	refseq:NP_001271143|refseq:NP_001271144|refseq:NP_001271145|refseq:NP_001335244|refseq:NP_001335245|refseq:NP_004229	anti tag coimmunoprecipitation	30052810	High throughput	GUMC	Caution	Yes	No
1679	O15294	OGT	Homo sapiens (Human)	Q9UHX1	PUF60	Poly(U)-binding-splicing factor PUF60	refseq:NP_001129505|refseq:NP_001258025|refseq:NP_001258026|refseq:NP_001258027|refseq:NP_001258028|refseq:NP_001258029|refseq:NP_055096|refseq:NP_510965|refseq:XP_016868728|refseq:XP_016868729	anti tag coimmunoprecipitation	30052810	High throughput	GUMC	Caution	Yes	No
1680	O15294	OGT	Homo sapiens (Human)	P22061	PCMT1	Protein-L-isoaspartate(D-aspartate) O-methyltransferase	refseq:NP_001238978|refseq:NP_001238982|refseq:NP_005380	anti tag coimmunoprecipitation	30052810	High throughput	GUMC	Caution	Yes	No
1681	O15294	OGT	Homo sapiens (Human)	Q96N67	DOCK7	Dedicator of cytokinesis protein 7	refseq:NP_001258928|refseq:NP_001258929|refseq:NP_001258930|refseq:NP_001258931|refseq:NP_001317543|refseq:NP_212132|refseq:XP_011540628	anti tag coimmunoprecipitation	30052810	High throughput	GUMC	Caution	Yes	No
1682	O15294	OGT	Homo sapiens (Human)	C9J9K3	RPSA	40S ribosomal protein SA		anti tag coimmunoprecipitation	30052810	High throughput	GUMC	Caution	Yes	No
1683	O15294	OGT	Homo sapiens (Human)	P62829	RPL23	60S ribosomal protein L23	refseq:NP_000969	anti tag coimmunoprecipitation	30052810	High throughput	GUMC	Caution	Yes	No
1684	O15294	OGT	Homo sapiens (Human)	Q8WXF0	SRSF12	Serine/arginine-rich splicing factor 12	refseq:NP_542781|refseq:XP_016865781	anti tag coimmunoprecipitation	30052810	High throughput	GUMC	Caution	Yes	No
1685	O15294	OGT	Homo sapiens (Human)	Q96KR1	ZFR	Zinc finger RNA-binding protein	refseq:NP_057191	anti tag coimmunoprecipitation	30052810	High throughput	GUMC	Caution	Yes	No
1686	O15294	OGT	Homo sapiens (Human)	Q15428	SF3A2	Splicing factor 3A subunit 2	refseq:NP_009096	anti tag coimmunoprecipitation	30052810	High throughput	GUMC	Caution	Yes	No
1687	O15294	OGT	Homo sapiens (Human)	Q99714	HSD17B10	3-hydroxyacyl-CoA dehydrogenase type-2	refseq:NP_001032900|refseq:NP_004484	anti tag coimmunoprecipitation	30052810	High throughput	GUMC	Caution	Yes	No
1688	O15294	OGT	Homo sapiens (Human)	Q08945	SSRP1	FACT complex subunit SSRP1	refseq:NP_003137	anti tag coimmunoprecipitation	30052810	High throughput	GUMC	Caution	Yes	No
1689	O15294	OGT	Homo sapiens (Human)	E9PKG1	PRMT1	Protein arginine N-methyltransferase 1		anti tag coimmunoprecipitation	30052810	High throughput	GUMC	Caution	Yes	No
1690	O15294	OGT	Homo sapiens (Human)	P06493	CDK1	Cyclin-dependent kinase 1	refseq:NP_001307847|refseq:NP_001777|refseq:NP_203698|refseq:XP_005270360	anti tag coimmunoprecipitation	30052810	High throughput	GUMC	Caution	Yes	No
1691	O15294	OGT	Homo sapiens (Human)	Q99459	CDC5L	Cell division cycle 5-like protein	refseq:NP_001244	anti tag coimmunoprecipitation	30052810	High throughput	GUMC	Caution	Yes	No
1692	O15294	OGT	Homo sapiens (Human)	P62851	RPS25	40S ribosomal protein S25	refseq:NP_001019	anti tag coimmunoprecipitation	30052810	High throughput	GUMC	Caution	Yes	No
1693	O15294	OGT	Homo sapiens (Human)	P46063	RECQL	ATP-dependent DNA helicase Q1	refseq:NP_002898|refseq:NP_116559|refseq:XP_005253518|refseq:XP_005253519|refseq:XP_005253520|refseq:XP_005253521	anti tag coimmunoprecipitation	30052810	High throughput	GUMC	Caution	Yes	No
1694	O15294	OGT	Homo sapiens (Human)	Q01081	U2AF1	Splicing factor U2AF 35 kDa subunit	refseq:NP_001020374|refseq:NP_001020375|refseq:NP_001307575|refseq:NP_001307577|refseq:NP_001307580|refseq:NP_006749	anti tag coimmunoprecipitation	30052810	High throughput	GUMC	Caution	Yes	No
1695	O15294	OGT	Homo sapiens (Human)	Q15554	TERF2	Telomeric repeat-binding factor 2	refseq:NP_005643	anti tag coimmunoprecipitation	30052810	High throughput	GUMC	Caution	Yes	No
1696	O15294	OGT	Homo sapiens (Human)	P62753	RPS6	40S ribosomal protein S6	refseq:NP_001001	anti tag coimmunoprecipitation	30052810	High throughput	GUMC	Caution	Yes	No
1697	O15294	OGT	Homo sapiens (Human)	F5GY37	PHB2	Prohibitin		anti tag coimmunoprecipitation	30052810	High throughput	GUMC	Caution	Yes	No
1698	O15294	OGT	Homo sapiens (Human)	Q96ME7	ZNF512	Zinc finger protein 512	refseq:NP_001258215|refseq:NP_001258216|refseq:NP_001258217|refseq:NP_001258218|refseq:NP_001258247|refseq:NP_115810	anti tag coimmunoprecipitation	30052810	High throughput	GUMC	Caution	Yes	No
1699	O15294	OGT	Homo sapiens (Human)	Q8WYP5	AHCTF1	Protein ELYS	refseq:NP_001310271|refseq:NP_056261|refseq:XP_006711821	anti tag coimmunoprecipitation	30052810	High throughput	GUMC	Caution	Yes	No
1700	O15294	OGT	Homo sapiens (Human)	Q96SK2	TMEM209	Transmembrane protein 209	refseq:NP_001288092|refseq:NP_116231|refseq:XP_005250712|refseq:XP_011514948	anti tag coimmunoprecipitation	30052810	High throughput	GUMC	Caution	Yes	No
1701	O15294	OGT	Homo sapiens (Human)	Q9UG63	ABCF2	ATP-binding cassette sub-family F member 2	refseq:NP_005683|refseq:NP_009120|refseq:XP_016867128|refseq:XP_016867129	anti tag coimmunoprecipitation	30052810	High throughput	GUMC	Caution	Yes	No
1702	O15294	OGT	Homo sapiens (Human)	P54136	RARS1	Arginine--tRNA ligase, cytoplasmic	refseq:NP_002878	anti tag coimmunoprecipitation	30052810	High throughput	GUMC	Caution	Yes	No
1703	O15294	OGT	Homo sapiens (Human)	E9PH82	FAM98A	Protein FAM98A		anti tag coimmunoprecipitation	30052810	High throughput	GUMC	Caution	Yes	No
1704	O15294	OGT	Homo sapiens (Human)	P49916	LIG3	DNA ligase 3	refseq:NP_002302|refseq:NP_039269|refseq:XP_016880113	anti tag coimmunoprecipitation	30052810	High throughput	GUMC	Caution	Yes	No
1705	O15294	OGT	Homo sapiens (Human)	Q9Y3D9	MRPS23	28S ribosomal protein S23, mitochondrial	refseq:NP_057154	anti tag coimmunoprecipitation	30052810	High throughput	GUMC	Caution	Yes	No
1706	O15294	OGT	Homo sapiens (Human)	P14923	JUP	Junction plakoglobin	refseq:NP_002221|refseq:NP_068831|refseq:XP_006721936|refseq:XP_006721937|refseq:XP_006721938|refseq:XP_006721941|refseq:XP_011523055|refseq:XP_011523057|refseq:XP_011523058|refseq:XP_011523059|refseq:XP_011523060|refseq:XP_016880079	anti tag coimmunoprecipitation	30052810	High throughput	GUMC	Caution	Yes	No
1707	O15294	OGT	Homo sapiens (Human)	P61160	ACTR2	Actin-related protein 2	refseq:NP_001005386|refseq:NP_005713	anti tag coimmunoprecipitation	30052810	High throughput	GUMC	Caution	Yes	No
1708	O15294	OGT	Homo sapiens (Human)	P52294	KPNA1	Importin subunit alpha-5	refseq:NP_002255|refseq:XP_005247494	anti tag coimmunoprecipitation	30052810	High throughput	GUMC	Caution	Yes	No
1709	O15294	OGT	Homo sapiens (Human)	Q08378	GOLGA3	Golgin subfamily A member 3	refseq:NP_001166028|refseq:NP_005886|refseq:XP_006719799|refseq:XP_006719800	anti tag coimmunoprecipitation	30052810	High throughput	GUMC	Caution	Yes	No
1710	O15294	OGT	Homo sapiens (Human)	P07195	LDHB	L-lactate dehydrogenase B chain	refseq:NP_001167568|refseq:NP_001302466|refseq:NP_002291	anti tag coimmunoprecipitation	30052810	High throughput	GUMC	Caution	Yes	No
1711	O15294	OGT	Homo sapiens (Human)	Q9NVP1	DDX18	ATP-dependent RNA helicase DDX18	refseq:NP_006764	anti tag coimmunoprecipitation	30052810	High throughput	GUMC	Caution	Yes	No
1712	O15294	OGT	Homo sapiens (Human)	Q86YP4	GATAD2A	Transcriptional repressor p66-alpha	refseq:NP_001287875|refseq:NP_060130|refseq:XP_011526407	anti tag coimmunoprecipitation	30052810	High throughput	GUMC	Caution	Yes	No
1713	O15294	OGT	Homo sapiens (Human)	P42766	RPL35	60S ribosomal protein L35	refseq:NP_009140	anti tag coimmunoprecipitation	30052810	High throughput	GUMC	Caution	Yes	No
1714	O15294	OGT	Homo sapiens (Human)	Q15059	BRD3	Bromodomain-containing protein 3	refseq:NP_031397|refseq:XP_006717354|refseq:XP_011517354	anti tag coimmunoprecipitation	30052810	High throughput	GUMC	Caution	Yes	No
1715	O15294	OGT	Homo sapiens (Human)	O00268	TAF4	Transcription initiation factor TFIID subunit 4	refseq:NP_003176	anti tag coimmunoprecipitation	30052810	High throughput	GUMC	Caution	Yes	No
1716	O15294	OGT	Homo sapiens (Human)	O14647	CHD2	Chromodomain-helicase-DNA-binding protein 2	refseq:NP_001036037|refseq:NP_001262	anti tag coimmunoprecipitation	30052810	High throughput	GUMC	Caution	Yes	No
1717	O15294	OGT	Homo sapiens (Human)	P53621	COPA	Coatomer subunit alpha	refseq:NP_001091868|refseq:NP_004362	anti tag coimmunoprecipitation	30052810	High throughput	GUMC	Caution	Yes	No
1718	O15294	OGT	Homo sapiens (Human)	P52597	HNRNPF	Heterogeneous nuclear ribonucleoprotein F	refseq:NP_001091674|refseq:NP_001091675|refseq:NP_001091676|refseq:NP_001091677|refseq:NP_001091678|refseq:NP_004957	anti tag coimmunoprecipitation	30052810	High throughput	GUMC	Caution	Yes	No
1719	O15294	OGT	Homo sapiens (Human)	P62873	GNB1	Guanine nucleotide-binding protein G(I)/G(S)/G(T) subunit beta-1	refseq:NP_001269467|refseq:NP_001269468|refseq:NP_002065|refseq:XP_016856548|refseq:XP_016856549|refseq:XP_016856550	anti tag coimmunoprecipitation	30052810	High throughput	GUMC	Caution	Yes	No
1720	O15294	OGT	Homo sapiens (Human)	Q8NFH3	NUP43	Nucleoporin Nup43	refseq:NP_942590	anti tag coimmunoprecipitation	30052810	High throughput	GUMC	Caution	Yes	No
1721	O15294	OGT	Homo sapiens (Human)	Q9BW19	KIFC1	Kinesin-like protein KIFC1	refseq:NP_002254	anti tag coimmunoprecipitation	30052810	High throughput	GUMC	Caution	Yes	No
1722	O15294	OGT	Homo sapiens (Human)	Q8ND56	LSM14A	Protein LSM14 homolog A	refseq:NP_001107565|refseq:NP_056393	anti tag coimmunoprecipitation	30052810	High throughput	GUMC	Caution; the accession number B4DTG6 in the original pub is obsolete	Yes	No
1723	O15294	OGT	Homo sapiens (Human)	O95793	STAU1	Double-stranded RNA-binding protein Staufen homolog 1	refseq:NP_001032405|refseq:NP_001306063|refseq:NP_001306064|refseq:NP_001309856|refseq:NP_001309858|refseq:NP_001309859|refseq:NP_004593|refseq:NP_059346|refseq:NP_059347|refseq:NP_059348|refseq:XP_005260584	anti tag coimmunoprecipitation	30052810	High throughput	GUMC	Caution	Yes	No
1724	O15294	OGT	Homo sapiens (Human)	Q04837	SSBP1	Single-stranded DNA-binding protein, mitochondrial	refseq:NP_001243439|refseq:NP_001243440|refseq:NP_001243441|refseq:NP_001243442|refseq:NP_003134	anti tag coimmunoprecipitation	30052810	High throughput	GUMC	Caution	Yes	No
1725	O15294	OGT	Homo sapiens (Human)	O00264	PGRMC1	Membrane-associated progesterone receptor component 1	refseq:NP_001269550|refseq:NP_006658	anti tag coimmunoprecipitation	30052810	High throughput	GUMC	Caution	Yes	No
1726	O15294	OGT	Homo sapiens (Human)	Q99575	POP1	Ribonucleases P/MRP protein subunit POP1	refseq:NP_001139332|refseq:NP_001139333|refseq:NP_055844	anti tag coimmunoprecipitation	30052810	High throughput	GUMC	Caution	Yes	No
1727	O15294	OGT	Homo sapiens (Human)	C9JIS1	GNB2	Guanine nucleotide-binding protein G(I)/G(S)/G(T) subunit beta-2		anti tag coimmunoprecipitation	30052810	High throughput	GUMC	Caution	Yes	No
1728	O15294	OGT	Homo sapiens (Human)	P26373	RPL13	60S ribosomal protein L13	refseq:NP_000968|refseq:NP_001230059|refseq:NP_001230060|refseq:NP_150254	anti tag coimmunoprecipitation	30052810	High throughput	GUMC	Caution	Yes	No
1729	O15294	OGT	Homo sapiens (Human)	J3QR09	RPL19	Ribosomal protein L19		anti tag coimmunoprecipitation	30052810	High throughput	GUMC	Caution	Yes	No
1730	O15294	OGT	Homo sapiens (Human)	O43172	PRPF4	U4/U6 small nuclear ribonucleoprotein Prp4	refseq:NP_001231855|refseq:NP_004688	anti tag coimmunoprecipitation	30052810	High throughput	GUMC	Caution	Yes	No
1731	O15294	OGT	Homo sapiens (Human)	Q9UNM6	PSMD13	26S proteasome non-ATPase regulatory subunit 13	refseq:NP_002808|refseq:NP_787128	anti tag coimmunoprecipitation	30052810	High throughput	GUMC	Caution	Yes	No
1732	O15294	OGT	Homo sapiens (Human)	Q9BRS2	RIOK1	Serine/threonine-protein kinase RIO1	refseq:NP_113668	anti tag coimmunoprecipitation	30052810	High throughput	GUMC	Caution	Yes	No
1733	O15294	OGT	Homo sapiens (Human)	Q9UJZ1	STOML2	Stomatin-like protein 2, mitochondrial	refseq:NP_001273960|refseq:NP_001273961|refseq:NP_038470	anti tag coimmunoprecipitation	30052810	High throughput	GUMC	Caution	Yes	No
1734	O15294	OGT	Homo sapiens (Human)	P14649	MYL6B	Myosin light chain 6B	refseq:NP_001186558|refseq:NP_002466	anti tag coimmunoprecipitation	30052810	High throughput	GUMC	Caution	Yes	No
1735	O15294	OGT	Homo sapiens (Human)	Q8NAV1	PRPF38A	Pre-mRNA-splicing factor 38A	refseq:NP_116253	anti tag coimmunoprecipitation	30052810	High throughput	GUMC	Caution	Yes	No
1736	O15294	OGT	Homo sapiens (Human)	Q9BUJ2	HNRNPUL1	Heterogeneous nuclear ribonucleoprotein U-like protein 1	refseq:NP_001308137|refseq:NP_001308140|refseq:NP_008971|refseq:NP_653333	anti tag coimmunoprecipitation	30052810	High throughput	GUMC	Caution	Yes	No
1737	O15294	OGT	Homo sapiens (Human)	O00505	KPNA3	Importin subunit alpha-4	refseq:NP_002258	anti tag coimmunoprecipitation	30052810	High throughput	GUMC	Caution	Yes	No
1738	O15294	OGT	Homo sapiens (Human)	P42704	LRPPRC	Leucine-rich PPR motif-containing protein, mitochondrial	refseq:NP_573566	anti tag coimmunoprecipitation	30052810	High throughput	GUMC	Caution	Yes	No
1739	O15294	OGT	Homo sapiens (Human)	Q99986	VRK1	Serine/threonine-protein kinase VRK1	refseq:NP_003375	anti tag coimmunoprecipitation	30052810	High throughput	GUMC	Caution	Yes	No
1740	O15294	OGT	Homo sapiens (Human)	P13639	EEF2	Elongation factor 2	refseq:NP_001952	anti tag coimmunoprecipitation	30052810	High throughput	GUMC	Caution	Yes	No
1741	O15294	OGT	Homo sapiens (Human)	Q9Y3C1	NOP16	Nucleolar protein 16	refseq:NP_001243468|refseq:NP_001243469|refseq:NP_001278234|refseq:NP_001278236|refseq:NP_001278237|refseq:NP_001304904|refseq:NP_057475	anti tag coimmunoprecipitation	30052810	High throughput	GUMC	Caution	Yes	No
1742	O15294	OGT	Homo sapiens (Human)	Q14781	CBX2	Chromobox protein homolog 2	refseq:NP_005180|refseq:NP_116036	anti tag coimmunoprecipitation	30052810	High throughput	GUMC	Caution	Yes	No
1743	O15294	OGT	Homo sapiens (Human)	E9PK01	EEF1D	Elongation factor 1-delta		anti tag coimmunoprecipitation	30052810	High throughput	GUMC	Caution	Yes	No
1744	O15294	OGT	Homo sapiens (Human)	P35250	RFC2	Replication factor C subunit 2	refseq:NP_001265720|refseq:NP_001265721|refseq:NP_001265722|refseq:NP_002905|refseq:NP_852136	anti tag coimmunoprecipitation	30052810	High throughput	GUMC	Caution	Yes	No
1745	O15294	OGT	Homo sapiens (Human)	O14654	IRS4	Insulin receptor substrate 4	refseq:NP_003595	anti tag coimmunoprecipitation	30052810	High throughput	GUMC	Caution	Yes	No
1746	O15294	OGT	Homo sapiens (Human)	B4DL14		ATP synthase subunit gamma	refseq:XP_016871779	anti tag coimmunoprecipitation	30052810	High throughput	GUMC	Caution	Yes	No
1747	O15294	OGT	Homo sapiens (Human)	O95782	AP2A1	AP-2 complex subunit alpha-1	refseq:NP_055018|refseq:NP_570603	anti tag coimmunoprecipitation	30052810	High throughput	GUMC	Caution	Yes	No
1748	O15294	OGT	Homo sapiens (Human)	Q8IXK0	PHC2	Polyhomeotic-like protein 2	refseq:NP_004418|refseq:NP_932157|refseq:XP_005270627|refseq:XP_016856005|refseq:XP_016856006|refseq:XP_016856007	anti tag coimmunoprecipitation	30052810	High throughput	GUMC	Caution	Yes	No
1749	O15294	OGT	Homo sapiens (Human)	Q08170	SRSF4	Serine/arginine-rich splicing factor 4	refseq:NP_005617	anti tag coimmunoprecipitation	30052810	High throughput	GUMC	Caution	Yes	No
1750	O15294	OGT	Homo sapiens (Human)	Q9Y483	MTF2	Metal-response element-binding transcription factor 2	refseq:NP_001157863|refseq:NP_001157864|refseq:NP_001157865|refseq:NP_031384|refseq:XP_011539318|refseq:XP_016856165	anti tag coimmunoprecipitation	30052810	High throughput	GUMC	Caution	Yes	No
1751	O15294	OGT	Homo sapiens (Human)	Q9UNQ2	DIMT1	Probable dimethyladenosine transferase	refseq:NP_001335005|refseq:NP_055288	anti tag coimmunoprecipitation	30052810	High throughput	GUMC	Caution	Yes	No
1752	O15294	OGT	Homo sapiens (Human)	Q13868	EXOSC2	Exosome complex component RRP4	refseq:NP_001269637|refseq:NP_001269638|refseq:NP_055100	anti tag coimmunoprecipitation	30052810	High throughput	GUMC	Caution	Yes	No
1753	O15294	OGT	Homo sapiens (Human)	H7C2W9	RPL31	60S ribosomal protein L31		anti tag coimmunoprecipitation	30052810	High throughput	GUMC	Caution	Yes	No
1754	O15294	OGT	Homo sapiens (Human)	Q15024	EXOSC7	Exosome complex component RRP42	refseq:NP_055819	anti tag coimmunoprecipitation	30052810	High throughput	GUMC	Caution	Yes	No
1755	O15294	OGT	Homo sapiens (Human)	O60341	KDM1A	Lysine-specific histone demethylase 1A	refseq:NP_001009999|refseq:NP_055828	anti tag coimmunoprecipitation	30052810	High throughput	GUMC	Caution	Yes	No
1756	O15294	OGT	Homo sapiens (Human)	O95232	LUC7L3	Luc7-like protein 3	refseq:NP_006098|refseq:NP_057508	anti tag coimmunoprecipitation	30052810	High throughput	GUMC	Caution	Yes	No
1757	O15294	OGT	Homo sapiens (Human)	Q6PL18	ATAD2	ATPase family AAA domain-containing protein 2	refseq:NP_054828	anti tag coimmunoprecipitation	30052810	High throughput	GUMC	Caution	Yes	No
1758	O15294	OGT	Homo sapiens (Human)	J9JID7				anti tag coimmunoprecipitation	30052810	High throughput	GUMC	Caution; this accession has been deleted in UniProt	Yes	No
1759	O15294	OGT	Homo sapiens (Human)	Q10567	AP1B1	AP-1 complex subunit beta-1	refseq:NP_001118|refseq:NP_001159491|refseq:NP_663782	anti tag coimmunoprecipitation	30052810	High throughput	GUMC	Caution	Yes	No
1760	O15294	OGT	Homo sapiens (Human)	Q13620	CUL4B	Cullin-4B	refseq:NP_001073341|refseq:NP_003579|refseq:XP_011529702	anti tag coimmunoprecipitation	30052810	High throughput	GUMC	Caution	Yes	No
1761	O15294	OGT	Homo sapiens (Human)	P35658	NUP214	Nuclear pore complex protein Nup214	refseq:NP_001305253|refseq:NP_001305254|refseq:NP_005076	anti tag coimmunoprecipitation	30052810	High throughput	GUMC	Caution	Yes	No
1762	O15294	OGT	Homo sapiens (Human)	O14979	HNRNPDL	Heterogeneous nuclear ribonucleoprotein D-like	refseq:NP_001193929|refseq:NP_112740	anti tag coimmunoprecipitation	30052810	High throughput	GUMC	Caution	Yes	No
1763	O15294	OGT	Homo sapiens (Human)	Q13263	TRIM28	Transcription intermediary factor 1-beta	refseq:NP_005753	anti tag coimmunoprecipitation	30052810	High throughput	GUMC	Caution	Yes	No
1764	O15294	OGT	Homo sapiens (Human)	P67936	TPM4	Tropomyosin alpha-4 chain	refseq:NP_001138632|refseq:NP_003281	anti tag coimmunoprecipitation	30052810	High throughput	GUMC	Caution	Yes	No
1765	O15294	OGT	Homo sapiens (Human)	P22314	UBA1	Ubiquitin-like modifier-activating enzyme 1	refseq:NP_003325|refseq:NP_695012|refseq:XP_016885269|refseq:XP_016885270	anti tag coimmunoprecipitation	30052810	High throughput	GUMC	Caution	Yes	No
1766	O15294	OGT	Homo sapiens (Human)	F5H801				anti tag coimmunoprecipitation	30052810	High throughput	GUMC	Caution; this accession has been deleted in UniProt	Yes	No
1767	O15294	OGT	Homo sapiens (Human)	O95251	KAT7	Histone acetyltransferase KAT7	refseq:NP_001186084|refseq:NP_001186085|refseq:NP_001186086|refseq:NP_001186087|refseq:NP_008998	anti tag coimmunoprecipitation	30052810	High throughput	GUMC	Caution	Yes	No
1768	O15294	OGT	Homo sapiens (Human)	Q02413	DSG1	Desmoglein-1	refseq:NP_001933	anti tag coimmunoprecipitation	30052810	High throughput	GUMC	Caution	Yes	No
1769	O15294	OGT	Homo sapiens (Human)	J3KMX2	SMARCD2	SWI/SNF-related matrix-associated actin-dependent regulator of chromatin subfamily D member 2	refseq:NP_001317368	anti tag coimmunoprecipitation	30052810	High throughput	GUMC	Caution	Yes	No
1770	O15294	OGT	Homo sapiens (Human)	P48444	ARCN1	Coatomer subunit delta	refseq:NP_001135753|refseq:NP_001646	anti tag coimmunoprecipitation	30052810	High throughput	GUMC	Caution	Yes	No
1771	O15294	OGT	Homo sapiens (Human)	P49366	DHPS	Deoxyhypusine synthase	refseq:NP_001193903|refseq:NP_001921|refseq:NP_037538|refseq:XP_011526072	anti tag coimmunoprecipitation	30052810	High throughput	GUMC	Caution	Yes	No
1772	O15294	OGT	Homo sapiens (Human)	P62266	RPS23	40S ribosomal protein S23	refseq:NP_001016	anti tag coimmunoprecipitation	30052810	High throughput	GUMC	Caution	Yes	No
1773	O15294	OGT	Homo sapiens (Human)	Q8IY81	FTSJ3	pre-rRNA 2'-O-ribose RNA methyltransferase FTSJ3	refseq:NP_060117	anti tag coimmunoprecipitation	30052810	High throughput	GUMC	Caution	Yes	No
1774	O15294	OGT	Homo sapiens (Human)	P47914	RPL29	60S ribosomal protein L29	refseq:NP_000983	anti tag coimmunoprecipitation	30052810	High throughput	GUMC	Caution	Yes	No
1775	O15294	OGT	Homo sapiens (Human)	F8WJN3	CPSF6	Cleavage and polyadenylation specificity factor subunit 6		anti tag coimmunoprecipitation	30052810	High throughput	GUMC	Caution	Yes	No
1776	O15294	OGT	Homo sapiens (Human)	Q9H583	HEATR1	HEAT repeat-containing protein 1	refseq:NP_060542	anti tag coimmunoprecipitation	30052810	High throughput	GUMC	Caution	Yes	No
1777	O15294	OGT	Homo sapiens (Human)	P49711	CTCF	Transcriptional repressor CTCF	refseq:NP_001177951|refseq:NP_006556|refseq:XP_016878357	anti tag coimmunoprecipitation	30052810	High throughput	GUMC	Caution	Yes	No
1778	O15294	OGT	Homo sapiens (Human)	O94905	ERLIN2	Erlin-2	refseq:NP_001003790|refseq:NP_001003791|refseq:NP_009106|refseq:XP_005273449|refseq:XP_016868489	anti tag coimmunoprecipitation	30052810	High throughput	GUMC	Caution	Yes	No
1779	O15294	OGT	Homo sapiens (Human)	Q13045	FLII	Protein flightless-1 homolog	refseq:NP_001243193|refseq:NP_001243194|refseq:NP_002009	anti tag coimmunoprecipitation	30052810	High throughput	GUMC	Caution	Yes	No
1780	O15294	OGT	Homo sapiens (Human)	Q9NPF5	DMAP1	DNA methyltransferase 1-associated protein 1	refseq:NP_001029195|refseq:NP_001029196|refseq:NP_061973|refseq:XP_016857297	anti tag coimmunoprecipitation	30052810	High throughput	GUMC	Caution	Yes	No
1781	O15294	OGT	Homo sapiens (Human)	O15084	ANKRD28	Serine/threonine-protein phosphatase 6 regulatory ankyrin repeat subunit A	refseq:NP_001182027|refseq:NP_001182028|refseq:NP_056014|refseq:XP_005265053|refseq:XP_011531842|refseq:XP_016861515|refseq:XP_016861516	anti tag coimmunoprecipitation	30052810	High throughput	GUMC	Caution	Yes	No
1782	O15294	OGT	Homo sapiens (Human)	H3BRU6	PCBP2	Poly(rC)-binding protein 2		anti tag coimmunoprecipitation	30052810	High throughput	GUMC	Caution	Yes	No
1783	O15294	OGT	Homo sapiens (Human)	Q15637	SF1	Splicing factor 1	refseq:NP_001171501|refseq:NP_001171502|refseq:NP_001333292|refseq:NP_001333293|refseq:NP_004621|refseq:NP_973724|refseq:NP_973727|refseq:XP_016873733	anti tag coimmunoprecipitation	30052810	High throughput	GUMC	Caution	Yes	No
1784	O15294	OGT	Homo sapiens (Human)	P09012	SNRPA	U1 small nuclear ribonucleoprotein A	refseq:NP_004587	anti tag coimmunoprecipitation	30052810	High throughput	GUMC	Caution	Yes	No
1785	O15294	OGT	Homo sapiens (Human)	Q9BW27	NUP85	Nuclear pore complex protein Nup85	refseq:NP_001290205|refseq:NP_079120	anti tag coimmunoprecipitation	30052810	High throughput	GUMC	Caution	Yes	No
1786	O15294	OGT	Homo sapiens (Human)	E5RHW4	ERLIN2	Erlin-2		anti tag coimmunoprecipitation	30052810	High throughput	GUMC	Caution	Yes	No
1787	O15294	OGT	Homo sapiens (Human)	P09543	CNP	2',3'-cyclic-nucleotide 3'-phosphodiesterase	refseq:NP_001317145|refseq:NP_149124|refseq:XP_011522642	anti tag coimmunoprecipitation	30052810	High throughput	GUMC	Caution	Yes	No
1788	O15294	OGT	Homo sapiens (Human)	Q01082	SPTBN1	Spectrin beta chain, non-erythrocytic 1	refseq:NP_003119|refseq:NP_842565|refseq:XP_005264574|refseq:XP_006712150|refseq:XP_016860268|refseq:XP_016860269|refseq:XP_016860270	anti tag coimmunoprecipitation	30052810	High throughput	GUMC	Caution	Yes	No
1789	O15294	OGT	Homo sapiens (Human)	E9PKZ0	RPL8	60S ribosomal protein L8		anti tag coimmunoprecipitation	30052810	High throughput	GUMC	Caution	Yes	No
1790	O15294	OGT	Homo sapiens (Human)	F5H8J2				anti tag coimmunoprecipitation	30052810	High throughput	GUMC	Caution; this accession has been deleted in UniProt	Yes	No
1791	O15294	OGT	Homo sapiens (Human)	P16989	YBX3	Y-box-binding protein 3	refseq:NP_001138898|refseq:NP_003642	anti tag coimmunoprecipitation	30052810	High throughput	GUMC	Caution	Yes	No
1792	O15294	OGT	Homo sapiens (Human)	Q15397	PUM3	Pumilio homolog 3	refseq:NP_055693	anti tag coimmunoprecipitation	30052810	High throughput	GUMC	Caution	Yes	No
1793	O15294	OGT	Homo sapiens (Human)	F5H658	DHX8	RNA helicase	refseq:NP_001289552	anti tag coimmunoprecipitation	30052810	High throughput	GUMC	Caution	Yes	No
1794	O15294	OGT	Homo sapiens (Human)	E5RJU9	MTDH	Protein LYRIC		anti tag coimmunoprecipitation	30052810	High throughput	GUMC	Caution	Yes	No
1795	O15294	OGT	Homo sapiens (Human)	O43663	PRC1	Protein regulator of cytokinesis 1	refseq:NP_001254509|refseq:NP_003972	anti tag coimmunoprecipitation	30052810	High throughput	GUMC	Caution	Yes	No
1796	O15294	OGT	Homo sapiens (Human)	P26358	DNMT1	DNA (cytosine-5)-methyltransferase 1	refseq:NP_001124295|refseq:NP_001305659|refseq:NP_001305660|refseq:NP_001370	anti tag coimmunoprecipitation	30052810	High throughput	GUMC	Caution	Yes	No
1797	O15294	OGT	Homo sapiens (Human)	O60885	BRD4	Bromodomain-containing protein 4	refseq:NP_001317313|refseq:NP_055114|refseq:NP_490597|refseq:XP_011526156|refseq:XP_011526158	anti tag coimmunoprecipitation	30052810	High throughput	GUMC	Caution	Yes	No
1798	O15294	OGT	Homo sapiens (Human)	P82675	MRPS5	28S ribosomal protein S5, mitochondrial	refseq:NP_114108	anti tag coimmunoprecipitation	30052810	High throughput	GUMC	Caution	Yes	No
1799	O15294	OGT	Homo sapiens (Human)	Q9UNE7	STUB1	E3 ubiquitin-protein ligase CHIP	refseq:NP_001280126|refseq:NP_005852	anti tag coimmunoprecipitation	30052810	High throughput	GUMC	Caution	Yes	No
1800	O15294	OGT	Homo sapiens (Human)	Q9UN86	G3BP2	Ras GTPase-activating protein-binding protein 2	refseq:NP_036429|refseq:NP_987100|refseq:NP_987101|refseq:XP_005263439|refseq:XP_005263440|refseq:XP_011530743|refseq:XP_016864365|refseq:XP_016864366|refseq:XP_016864367|refseq:XP_016864368	anti tag coimmunoprecipitation	30052810	High throughput	GUMC	Caution	Yes	No
1801	O15294	OGT	Homo sapiens (Human)	Q9Y3F4	STRAP	Serine-threonine kinase receptor-associated protein	refseq:NP_009109	anti tag coimmunoprecipitation	30052810	High throughput	GUMC	Caution	Yes	No
1802	O15294	OGT	Homo sapiens (Human)	P19388	POLR2E	DNA-directed RNA polymerases I, II, and III subunit RPABC1	refseq:NP_002686	anti tag coimmunoprecipitation	30052810	High throughput	GUMC	Caution	Yes	No
1803	O15294	OGT	Homo sapiens (Human)	Q14202	ZMYM3	Zinc finger MYM-type protein 3	refseq:NP_001164633|refseq:NP_001164634|refseq:NP_005087|refseq:NP_963893|refseq:XP_005262366|refseq:XP_005262367|refseq:XP_011529364	anti tag coimmunoprecipitation	30052810	High throughput	GUMC	Caution	Yes	No
1804	O15294	OGT	Homo sapiens (Human)	P56537	EIF6	Eukaryotic translation initiation factor 6	refseq:NP_001254739|refseq:NP_002203|refseq:NP_852131|refseq:NP_852133	anti tag coimmunoprecipitation	30052810	High throughput	GUMC	Caution	Yes	No
1805	O15294	OGT	Homo sapiens (Human)	Q9H6F5	CCDC86	Coiled-coil domain-containing protein 86	refseq:NP_077003	anti tag coimmunoprecipitation	30052810	High throughput	GUMC	Caution	Yes	No
1806	O15294	OGT	Homo sapiens (Human)	Q9Y5Q9	GTF3C3	General transcription factor 3C polypeptide 3	refseq:NP_001193703|refseq:NP_036218	anti tag coimmunoprecipitation	30052810	High throughput	GUMC	Caution	Yes	No
1807	O15294	OGT	Homo sapiens (Human)	F5H315				anti tag coimmunoprecipitation	30052810	High throughput	GUMC	Caution; this accession has been deleted in UniProt	Yes	No
1808	O15294	OGT	Homo sapiens (Human)	H3BV80	RNPS1	RNA-binding protein with serine-rich domain 1		anti tag coimmunoprecipitation	30052810	High throughput	GUMC	Caution	Yes	No
1809	O15294	OGT	Homo sapiens (Human)	P53618	COPB1	Coatomer subunit beta	refseq:NP_001137533|refseq:NP_001137534|refseq:NP_057535	anti tag coimmunoprecipitation	30052810	High throughput	GUMC	Caution	Yes	No
1810	O15294	OGT	Homo sapiens (Human)	P69905	HBA1	Hemoglobin subunit alpha	refseq:NP_000508|refseq:NP_000549	anti tag coimmunoprecipitation	30052810	High throughput	GUMC	Caution	Yes	No
1811	O15294	OGT	Homo sapiens (Human)	Q8WW12	PCNP	PEST proteolytic signal-containing nuclear protein	refseq:NP_001307324|refseq:NP_001307326|refseq:NP_001307327|refseq:NP_001307328|refseq:NP_001307329|refseq:NP_001307330|refseq:NP_065090	anti tag coimmunoprecipitation	30052810	High throughput	GUMC	Caution	Yes	No
1812	O15294	OGT	Homo sapiens (Human)	B7WPG3	HNRNPLL	Heterogeneous nuclear ribonucleoprotein L-like		anti tag coimmunoprecipitation	30052810	High throughput	GUMC	Caution	Yes	No
1813	O15294	OGT	Homo sapiens (Human)	Q9NY12	GAR1	H/ACA ribonucleoprotein complex subunit 1	refseq:NP_061856|refseq:NP_127460	anti tag coimmunoprecipitation	30052810	High throughput	GUMC	Caution	Yes	No
1814	O15294	OGT	Homo sapiens (Human)	P55884	EIF3B	Eukaryotic translation initiation factor 3 subunit B	refseq:NP_001032360|refseq:NP_003742|refseq:XP_011513901|refseq:XP_011513902|refseq:XP_016868241	anti tag coimmunoprecipitation	30052810	High throughput	GUMC	Caution	Yes	No
1815	O15294	OGT	Homo sapiens (Human)	Q9NQ55	PPAN	Suppressor of SWI4 1 homolog	refseq:NP_001035754|refseq:NP_064615	anti tag coimmunoprecipitation	30052810	High throughput	GUMC	Caution	Yes	No
1816	O15294	OGT	Homo sapiens (Human)	P62847	RPS24	40S ribosomal protein S24	refseq:NP_001017|refseq:NP_001135755|refseq:NP_001135757|refseq:NP_148982	anti tag coimmunoprecipitation	30052810	High throughput	GUMC	Caution	Yes	No
1817	O15294	OGT	Homo sapiens (Human)	O00629	KPNA4	Importin subunit alpha-3	refseq:NP_002259	anti tag coimmunoprecipitation	30052810	High throughput	GUMC	Caution	Yes	No
1818	O15294	OGT	Homo sapiens (Human)	Q9Y5Q8	GTF3C5	General transcription factor 3C polypeptide 5	refseq:NP_001116295|refseq:NP_001273638|refseq:NP_036219	anti tag coimmunoprecipitation	30052810	High throughput	GUMC	Caution	Yes	No
1819	O15294	OGT	Homo sapiens (Human)	Q7L0Y3	TRMT10C	tRNA methyltransferase 10 homolog C	refseq:NP_060289	anti tag coimmunoprecipitation	30052810	High throughput	GUMC	Caution	Yes	No
1820	O15294	OGT	Homo sapiens (Human)	E9PL22				anti tag coimmunoprecipitation	30052810	High throughput	GUMC	Caution; this accession has been deleted in UniProt	Yes	No
1821	O15294	OGT	Homo sapiens (Human)	Q06830	PRDX1	Peroxiredoxin-1	refseq:NP_001189360|refseq:NP_002565|refseq:NP_859047|refseq:NP_859048	anti tag coimmunoprecipitation	30052810	High throughput	GUMC	Caution	Yes	No
1822	O15294	OGT	Homo sapiens (Human)	P07814	EPRS1	Bifunctional glutamate/proline--tRNA ligase	refseq:NP_004437	anti tag coimmunoprecipitation	30052810	High throughput	GUMC	Caution	Yes	No
1823	O15294	OGT	Homo sapiens (Human)	Q9Y6M1	IGF2BP2	Insulin-like growth factor 2 mRNA-binding protein 2	refseq:NP_001007226|refseq:NP_001278801|refseq:NP_001278802|refseq:NP_001278803|refseq:NP_001278804|refseq:NP_006539	anti tag coimmunoprecipitation	30052810	High throughput	GUMC	Caution	Yes	No
1824	O15294	OGT	Homo sapiens (Human)	Q96FF9	CDCA5	Sororin	refseq:NP_542399	anti tag coimmunoprecipitation	30052810	High throughput	GUMC	Caution	Yes	No
1825	O15294	OGT	Homo sapiens (Human)	P60891	PRPS1	Ribose-phosphate pyrophosphokinase 1	refseq:NP_001191331|refseq:NP_002755	anti tag coimmunoprecipitation	30052810	High throughput	GUMC	Caution	Yes	No
1826	O15294	OGT	Homo sapiens (Human)	Q01780	EXOSC10	Exosome component 10	refseq:NP_001001998|refseq:NP_002676	anti tag coimmunoprecipitation	30052810	High throughput	GUMC	Caution	Yes	No
1827	O15294	OGT	Homo sapiens (Human)	Q9NQT5	EXOSC3	Exosome complex component RRP40	refseq:NP_001002269|refseq:NP_057126	anti tag coimmunoprecipitation	30052810	High throughput	GUMC	Caution	Yes	No
1828	O15294	OGT	Homo sapiens (Human)	P35226	BMI1	Polycomb complex protein BMI-1	refseq:NP_001190991|refseq:NP_005171	anti tag coimmunoprecipitation	30052810	High throughput	GUMC	Caution	Yes	No
1829	O15294	OGT	Homo sapiens (Human)	Q15365	PCBP1	Poly(rC)-binding protein 1	refseq:NP_006187	anti tag coimmunoprecipitation	30052810	High throughput	GUMC	Caution	Yes	No
1830	O15294	OGT	Homo sapiens (Human)	P14625	HSP90B1	Endoplasmin	refseq:NP_003290	anti tag coimmunoprecipitation	30052810	High throughput	GUMC	Caution	Yes	No
1831	O15294	OGT	Homo sapiens (Human)	Q03701	CEBPZ	CCAAT/enhancer-binding protein zeta	refseq:NP_005751	anti tag coimmunoprecipitation	30052810	High throughput	GUMC	Caution	Yes	No
1832	O15294	OGT	Homo sapiens (Human)	Q99615	DNAJC7	DnaJ homolog subfamily C member 7	refseq:NP_001138238|refseq:NP_003306|refseq:XP_011523469|refseq:XP_011523470|refseq:XP_011523471|refseq:XP_016880483	anti tag coimmunoprecipitation	30052810	High throughput	GUMC	Caution	Yes	No
1833	O15294	OGT	Homo sapiens (Human)	O00567	NOP56	Nucleolar protein 56	refseq:NP_006383	anti tag coimmunoprecipitation	30052810	High throughput	GUMC	Caution	Yes	No
1834	O15294	OGT	Homo sapiens (Human)	Q06330	RBPJ	Recombining binding protein suppressor of hairless	refseq:NP_005340|refseq:NP_056958|refseq:NP_976028|refseq:NP_976029|refseq:XP_005248218|refseq:XP_011512142|refseq:XP_016863661|refseq:XP_016863662|refseq:XP_016863663|refseq:XP_016863664	anti tag coimmunoprecipitation	30052810	High throughput	GUMC	Caution	Yes	No
1835	O15294	OGT	Homo sapiens (Human)	Q86V81	ALYREF	THO complex subunit 4	refseq:NP_005773	anti tag coimmunoprecipitation	30052810	High throughput	GUMC	Caution	Yes	No
1836	O15294	OGT	Homo sapiens (Human)	Q9UKA9	PTBP2	Polypyrimidine tract-binding protein 2	refseq:NP_001287914|refseq:NP_001287915|refseq:NP_001287916|refseq:NP_001287917|refseq:NP_001287918|refseq:NP_001287919|refseq:NP_067013	anti tag coimmunoprecipitation	30052810	High throughput	GUMC	Caution	Yes	No
1837	O15294	OGT	Homo sapiens (Human)	Q9H078	CLPB	Caseinolytic peptidase B protein homolog	refseq:NP_001245321|refseq:NP_001245322|refseq:NP_001245323|refseq:NP_110440	anti tag coimmunoprecipitation	30052810	High throughput	GUMC	Caution	Yes	No
1838	O15294	OGT	Homo sapiens (Human)	Q7Z6I8	C5orf24	UPF0461 protein C5orf24	refseq:NP_001129058|refseq:NP_001287823|refseq:NP_689622|refseq:XP_005271946|refseq:XP_016864538|refseq:XP_016864539	anti tag coimmunoprecipitation	30052810	High throughput	GUMC	Caution	Yes	No
1839	O15294	OGT	Homo sapiens (Human)	Q8TDD1	DDX54	ATP-dependent RNA helicase DDX54	refseq:NP_001104792|refseq:NP_076977	anti tag coimmunoprecipitation	30052810	High throughput	GUMC	Caution	Yes	No
1840	O15294	OGT	Homo sapiens (Human)	O94973	AP2A2	AP-2 complex subunit alpha-2	refseq:NP_001229766|refseq:NP_036437	anti tag coimmunoprecipitation	30052810	High throughput	GUMC	Caution	Yes	No
1841	O15294	OGT	Homo sapiens (Human)	P62269	RPS18	40S ribosomal protein S18	refseq:NP_072045	anti tag coimmunoprecipitation	30052810	High throughput	GUMC	Caution	Yes	No
1842	O15294	OGT	Homo sapiens (Human)	O75530	EED	Polycomb protein EED	refseq:NP_001294936|refseq:NP_003788	anti tag coimmunoprecipitation	30052810	High throughput	GUMC	Caution	Yes	No
1843	O15294	OGT	Homo sapiens (Human)	Q9Y5B6	PAXBP1	PAX3- and PAX7-binding protein 1	refseq:NP_037461|refseq:NP_057715	anti tag coimmunoprecipitation	30052810	High throughput	GUMC	Caution	Yes	No
1844	O15294	OGT	Homo sapiens (Human)	Q9Y2R9	MRPS7	28S ribosomal protein S7, mitochondrial	refseq:NP_057055	anti tag coimmunoprecipitation	30052810	High throughput	GUMC	Caution	Yes	No
1845	O15294	OGT	Homo sapiens (Human)	H0Y8E6	MCM2	DNA replication licensing factor MCM2		anti tag coimmunoprecipitation	30052810	High throughput	GUMC	Caution	Yes	No
1846	O15294	OGT	Homo sapiens (Human)	P15927	RPA2	Replication protein A 32 kDa subunit	refseq:NP_001273005|refseq:NP_001284487|refseq:NP_002937	anti tag coimmunoprecipitation	30052810	High throughput	GUMC	Caution	Yes	No
1847	O15294	OGT	Homo sapiens (Human)	Q9P015	MRPL15	39S ribosomal protein L15, mitochondrial	refseq:NP_054894	anti tag coimmunoprecipitation	30052810	High throughput	GUMC	Caution	Yes	No
1848	O15294	OGT	Homo sapiens (Human)	Q68E01	INTS3	Integrator complex subunit 3	refseq:NP_001311404|refseq:NP_075391|refseq:XP_005245518	anti tag coimmunoprecipitation	30052810	High throughput	GUMC	Caution	Yes	No
1849	O15294	OGT	Homo sapiens (Human)	Q99549	MPHOSPH8	M-phase phosphoprotein 8	refseq:NP_059990	anti tag coimmunoprecipitation	30052810	High throughput	GUMC	Caution	Yes	No
1850	O15294	OGT	Homo sapiens (Human)	Q9BQG0	MYBBP1A	Myb-binding protein 1A	refseq:NP_001099008|refseq:NP_055335	anti tag coimmunoprecipitation	30052810	High throughput	GUMC	Caution	Yes	No
1851	O15294	OGT	Homo sapiens (Human)	Q96B54	ZNF428	Zinc finger protein 428	refseq:NP_872304	anti tag coimmunoprecipitation	30052810	High throughput	GUMC	Caution	Yes	No
1852	O15294	OGT	Homo sapiens (Human)	Q96EE3	SEH1L	Nucleoporin SEH1	refseq:NP_001013455|refseq:NP_112493	anti tag coimmunoprecipitation	30052810	High throughput	GUMC	Caution	Yes	No
1853	O15294	OGT	Homo sapiens (Human)	P56192	MARS1	Methionine--tRNA ligase, cytoplasmic	refseq:NP_004981	anti tag coimmunoprecipitation	30052810	High throughput	GUMC	Caution	Yes	No
1854	O15294	OGT	Homo sapiens (Human)	K7EPT6				anti tag coimmunoprecipitation	30052810	High throughput	GUMC	Caution; this accession has been deleted in UniProt	Yes	No
1855	O15294	OGT	Homo sapiens (Human)	E7EUT5	GAPDH	Glyceraldehyde-3-phosphate dehydrogenase		anti tag coimmunoprecipitation	30052810	High throughput	GUMC	Caution	Yes	No
1856	O15294	OGT	Homo sapiens (Human)	O60216	RAD21	Double-strand-break repair protein rad21 homolog	refseq:NP_006256	anti tag coimmunoprecipitation	30052810	High throughput	GUMC	Caution	Yes	No
1857	O15294	OGT	Homo sapiens (Human)	P61221	ABCE1	ATP-binding cassette sub-family E member 1	refseq:NP_001035809|refseq:NP_002931	anti tag coimmunoprecipitation	30052810	High throughput	GUMC	Caution	Yes	No
1858	O15294	OGT	Homo sapiens (Human)	Q96EY1	DNAJA3	DnaJ homolog subfamily A member 3, mitochondrial	refseq:NP_001128582|refseq:NP_001273445|refseq:NP_005138	anti tag coimmunoprecipitation	30052810	High throughput	GUMC	Caution	Yes	No
1859	O15294	OGT	Homo sapiens (Human)	Q9NRZ9	HELLS	Lymphoid-specific helicase	refseq:NP_001275996|refseq:NP_001275997|refseq:NP_001275998|refseq:NP_001275999|refseq:NP_001276000|refseq:NP_001276001|refseq:NP_001276002|refseq:NP_001276003|refseq:NP_001276004|refseq:NP_060533	anti tag coimmunoprecipitation	30052810	High throughput	GUMC	Caution	Yes	No
1860	O15294	OGT	Homo sapiens (Human)	F5H4G7				anti tag coimmunoprecipitation	30052810	High throughput	GUMC	Caution; this accession has been deleted in UniProt	Yes	No
1861	O15294	OGT	Homo sapiens (Human)	Q96GQ7	DDX27	Probable ATP-dependent RNA helicase DDX27	refseq:NP_060365	anti tag coimmunoprecipitation	30052810	High throughput	GUMC	Caution	Yes	No
1862	O15294	OGT	Homo sapiens (Human)	Q8IY37	DHX37	Probable ATP-dependent RNA helicase DHX37	refseq:NP_116045	anti tag coimmunoprecipitation	30052810	High throughput	GUMC	Caution	Yes	No
1863	O15294	OGT	Homo sapiens (Human)	Q14739	LBR	Delta(14)-sterol reductase LBR	refseq:NP_002287|refseq:NP_919424|refseq:XP_011542487	anti tag coimmunoprecipitation	30052810	High throughput	GUMC	Caution	Yes	No
1864	O15294	OGT	Homo sapiens (Human)	Q8N163	CCAR2	Cell cycle and apoptosis regulator protein 2	refseq:NP_066997	anti tag coimmunoprecipitation	30052810	High throughput	GUMC	Caution	Yes	No
1865	O15294	OGT	Homo sapiens (Human)	Q13148	TARDBP	TAR DNA-binding protein 43	refseq:NP_031401|refseq:XP_016856352|refseq:XP_016856353|refseq:XP_016856354|refseq:XP_016856355|refseq:XP_016856356|refseq:XP_016856357	anti tag coimmunoprecipitation	30052810	High throughput	GUMC	Caution	Yes	No
1866	O15294	OGT	Homo sapiens (Human)	Q9HAV0	GNB4	Guanine nucleotide-binding protein subunit beta-4	refseq:NP_067642|refseq:XP_005247749|refseq:XP_006713784	anti tag coimmunoprecipitation	30052810	High throughput	GUMC	Caution	Yes	No
1867	O15294	OGT	Homo sapiens (Human)	P54727	RAD23B	UV excision repair protein RAD23 homolog B	refseq:NP_001231653|refseq:NP_002865	anti tag coimmunoprecipitation	30052810	High throughput	GUMC	Caution	Yes	No
1868	O15294	OGT	Homo sapiens (Human)	G3V5V3	NEMF	Nuclear export mediator factor NEMF		anti tag coimmunoprecipitation	30052810	High throughput	GUMC	Caution	Yes	No
1869	O15294	OGT	Homo sapiens (Human)	P62140	PPP1CB	Serine/threonine-protein phosphatase PP1-beta catalytic subunit	refseq:NP_002700|refseq:NP_996759	anti tag coimmunoprecipitation	30052810	High throughput	GUMC	Caution	Yes	No
1870	O15294	OGT	Homo sapiens (Human)	E9PQW4	MAPK3	Mitogen-activated protein kinase		anti tag coimmunoprecipitation	30052810	High throughput	GUMC	Caution	Yes	No
1871	O15294	OGT	Homo sapiens (Human)	Q5QJE6	DNTTIP2	Deoxynucleotidyltransferase terminal-interacting protein 2	refseq:NP_055412	anti tag coimmunoprecipitation	30052810	High throughput	GUMC	Caution	Yes	No
1872	O15294	OGT	Homo sapiens (Human)	Q9UJS0	SLC25A13	Calcium-binding mitochondrial carrier protein Aralar2	refseq:NP_001153682|refseq:NP_055066	anti tag coimmunoprecipitation	30052810	High throughput	GUMC	Caution	Yes	No
1873	O15294	OGT	Homo sapiens (Human)	C9J384	CMSS1	Protein CMSS1		anti tag coimmunoprecipitation	30052810	High throughput	GUMC	Caution	Yes	No
1874	O15294	OGT	Homo sapiens (Human)	Q13112	CHAF1B	Chromatin assembly factor 1 subunit B	refseq:NP_005432|refseq:XP_016883966|refseq:XP_016883967	anti tag coimmunoprecipitation	30052810	High throughput	GUMC	Caution	Yes	No
1875	O15294	OGT	Homo sapiens (Human)	O60318	MCM3AP	Germinal-center associated nuclear protein	refseq:NP_003897|refseq:XP_005261260|refseq:XP_005261261|refseq:XP_005261262	anti tag coimmunoprecipitation	30052810	High throughput	GUMC	Caution	Yes	No
1876	O15294	OGT	Homo sapiens (Human)	Q9H7D7	WDR26	WD repeat-containing protein 26	refseq:NP_001108585|refseq:NP_079436	anti tag coimmunoprecipitation	30052810	High throughput	GUMC	Caution	Yes	No
1877	O15294	OGT	Homo sapiens (Human)	Q5D862	FLG2	Filaggrin-2	refseq:NP_001014364	anti tag coimmunoprecipitation	30052810	High throughput	GUMC	Caution	Yes	No
1878	O15294	OGT	Homo sapiens (Human)	Q8WWK9	CKAP2	Cytoskeleton-associated protein 2	refseq:NP_001091995|refseq:NP_001273615|refseq:NP_001273616|refseq:NP_060674	anti tag coimmunoprecipitation	30052810	High throughput	GUMC	Caution; the accession number E9PD90 in the original pub is obsolete	Yes	No
1879	O15294	OGT	Homo sapiens (Human)	P36578	RPL4	60S ribosomal protein L4	refseq:NP_000959	anti tag coimmunoprecipitation	30052810	High throughput	GUMC	Caution	Yes	No
1880	O15294	OGT	Homo sapiens (Human)	P01615	IGKV2D-28	Immunoglobulin kappa variable 2D-28		anti tag coimmunoprecipitation	30052810	High throughput	GUMC	Caution	Yes	No
1881	O15294	OGT	Homo sapiens (Human)	H7BYN4	KIF23	Kinesin-like protein		anti tag coimmunoprecipitation	30052810	High throughput	GUMC	Caution	Yes	No
1882	O15294	OGT	Homo sapiens (Human)	P49915	GMPS	GMP synthase [glutamine-hydrolyzing]	refseq:NP_003866	anti tag coimmunoprecipitation	30052810	High throughput	GUMC	Caution	Yes	No
1883	O15294	OGT	Homo sapiens (Human)	O94880	PHF14	PHD finger protein 14	refseq:NP_055475	anti tag coimmunoprecipitation	30052810	High throughput	GUMC	Caution	Yes	No
1884	O15294	OGT	Homo sapiens (Human)	Q14257	RCN2	Reticulocalbin-2	refseq:NP_001258766|refseq:NP_002893	anti tag coimmunoprecipitation	30052810	High throughput	GUMC	Caution	Yes	No
1885	O15294	OGT	Homo sapiens (Human)	E7EPB3	RPL14	60S ribosomal protein L14		anti tag coimmunoprecipitation	30052810	High throughput	GUMC	Caution	Yes	No
1886	O15294	OGT	Homo sapiens (Human)	Q9Y285	FARSA	Phenylalanine--tRNA ligase alpha subunit	refseq:NP_004452	anti tag coimmunoprecipitation	30052810	High throughput	GUMC	Caution	Yes	No
1887	O15294	OGT	Homo sapiens (Human)	C9JQV0	C7orf50	Uncharacterized protein C7orf50		anti tag coimmunoprecipitation	30052810	High throughput	GUMC	Caution	Yes	No
1888	O15294	OGT	Homo sapiens (Human)	Q5HY54				anti tag coimmunoprecipitation	30052810	High throughput	GUMC	Caution; this accession has been deleted in UniProt	Yes	No
1889	O15294	OGT	Homo sapiens (Human)	Q9NQ92	COPRS	Coordinator of PRMT5 and differentiation stimulator	refseq:NP_060875	anti tag coimmunoprecipitation	30052810	High throughput	GUMC	Caution	Yes	No
1890	O15294	OGT	Homo sapiens (Human)	Q9BT78	COPS4	COP9 signalosome complex subunit 4	refseq:NP_001244935|refseq:NP_001317656|refseq:NP_057213	anti tag coimmunoprecipitation	30052810	High throughput	GUMC	Caution	Yes	No
1891	O15294	OGT	Homo sapiens (Human)	P28482	MAPK1	Mitogen-activated protein kinase 1	refseq:NP_002736|refseq:NP_620407	anti tag coimmunoprecipitation	30052810	High throughput	GUMC	Caution	Yes	No
1892	O15294	OGT	Homo sapiens (Human)	Q9NW13	RBM28	RNA-binding protein 28	refseq:NP_001159607|refseq:NP_060547	anti tag coimmunoprecipitation	30052810	High throughput	GUMC	Caution	Yes	No
1893	O15294	OGT	Homo sapiens (Human)	Q9Y262	EIF3L	Eukaryotic translation initiation factor 3 subunit L	refseq:NP_001229852|refseq:NP_057175	anti tag coimmunoprecipitation	30052810	High throughput	GUMC	Caution	Yes	No
1894	O15294	OGT	Homo sapiens (Human)	P61353	RPL27	60S ribosomal protein L27	refseq:NP_000979	anti tag coimmunoprecipitation	30052810	High throughput	GUMC	Caution	Yes	No
1895	O15294	OGT	Homo sapiens (Human)	Q9Y3Y2	CHTOP	Chromatin target of PRMT1 protein	refseq:NP_001193541|refseq:NP_001231593|refseq:NP_001304006|refseq:NP_056422	anti tag coimmunoprecipitation	30052810	High throughput	GUMC	Caution	Yes	No
1896	O15294	OGT	Homo sapiens (Human)	P68363	TUBA1B	Tubulin alpha-1B chain	refseq:NP_006073	anti tag coimmunoprecipitation	30052810	High throughput	GUMC	Caution	Yes	No
1897	O15294	OGT	Homo sapiens (Human)	G5E972	TMPO	Lamina-associated polypeptide 2, isoforms beta/gamma	refseq:NP_001294904	anti tag coimmunoprecipitation	30052810	High throughput	GUMC	Caution	Yes	No
1898	O15294	OGT	Homo sapiens (Human)	P43246	MSH2	DNA mismatch repair protein Msh2	refseq:NP_000242|refseq:NP_001245210	anti tag coimmunoprecipitation	30052810	High throughput	GUMC	Caution	Yes	No
1899	O15294	OGT	Homo sapiens (Human)	Q9Y2K7	KDM2A	Lysine-specific demethylase 2A	refseq:NP_001243334|refseq:NP_036440|refseq:XP_011543163	anti tag coimmunoprecipitation	30052810	High throughput	GUMC	Caution	Yes	No
1900	O15294	OGT	Homo sapiens (Human)	E7EU96	CSNK2A1	Casein kinase II subunit alpha		anti tag coimmunoprecipitation	30052810	High throughput	GUMC	Caution	Yes	No
1901	O15294	OGT	Homo sapiens (Human)	Q12872	SFSWAP	Splicing factor, suppressor of white-apricot homolog	refseq:NP_001248340|refseq:NP_004583	anti tag coimmunoprecipitation	30052810	High throughput	GUMC	Caution	Yes	No
1902	O15294	OGT	Homo sapiens (Human)	F8WCU9	ARID2	AT-rich interactive domain-containing protein 2		anti tag coimmunoprecipitation	30052810	High throughput	GUMC	Caution	Yes	No
1903	O15294	OGT	Homo sapiens (Human)	P67809	YBX1	Y-box-binding protein 1	refseq:NP_004550	anti tag coimmunoprecipitation	30052810	High throughput	GUMC	Caution	Yes	No
1904	O15294	OGT	Homo sapiens (Human)	Q6KB66	KRT80	Keratin, type II cytoskeletal 80	refseq:NP_001074961|refseq:NP_872313	anti tag coimmunoprecipitation	30052810	High throughput	GUMC	Caution	Yes	No
1905	O15294	OGT	Homo sapiens (Human)	Q00577	PURA	Transcriptional activator protein Pur-alpha	refseq:NP_005850	anti tag coimmunoprecipitation	30052810	High throughput	GUMC	Caution	Yes	No
1906	O15294	OGT	Homo sapiens (Human)	Q8IYB3	SRRM1	Serine/arginine repetitive matrix protein 1	refseq:NP_001290377|refseq:NP_001290378|refseq:NP_005830	anti tag coimmunoprecipitation	30052810	High throughput	GUMC	Caution	Yes	No
1907	O15294	OGT	Homo sapiens (Human)	P63092	GNAS	Guanine nucleotide-binding protein G(s) subunit alpha isoforms short	refseq:NP_000507|refseq:NP_001070956|refseq:NP_001070957|refseq:NP_001070958|refseq:NP_001296769|refseq:NP_536350|refseq:NP_536351	anti tag coimmunoprecipitation	30052810	High throughput	GUMC	Caution	Yes	No
1908	O15294	OGT	Homo sapiens (Human)	Q5H9R7	PPP6R3	Serine/threonine-protein phosphatase 6 regulatory subunit 3	refseq:NP_001157632|refseq:NP_001157633|refseq:NP_001157634|refseq:NP_001157635|refseq:NP_001157636|refseq:NP_060782|refseq:XP_006718676|refseq:XP_006718677|refseq:XP_006718681|refseq:XP_006718687|refseq:XP_011543442|refseq:XP_016873451|refseq:XP_016873452|refseq:XP_016873455	anti tag coimmunoprecipitation	30052810	High throughput	GUMC	Caution	Yes	No
1909	O15294	OGT	Homo sapiens (Human)	O95816	BAG2	BAG family molecular chaperone regulator 2	refseq:NP_004273|refseq:XP_005249547|refseq:XP_011513300|refseq:XP_011513301	anti tag coimmunoprecipitation	30052810	High throughput	GUMC	Caution	Yes	No
1910	O15294	OGT	Homo sapiens (Human)	P31942	HNRNPH3	Heterogeneous nuclear ribonucleoprotein H3	refseq:NP_001309363|refseq:NP_001309365|refseq:NP_001309366|refseq:NP_001309367|refseq:NP_001309368|refseq:NP_001309369|refseq:NP_001309370|refseq:NP_001309374|refseq:NP_001309375|refseq:NP_001309376|refseq:NP_001309377|refseq:NP_001309378|refseq:NP_036339|refseq:NP_067676|refseq:XP_016871657|refseq:XP_016871658	anti tag coimmunoprecipitation	30052810	High throughput	GUMC	Caution	Yes	No
1911	O15294	OGT	Homo sapiens (Human)	H0Y4X3	RBM39	RNA-binding protein 39		anti tag coimmunoprecipitation	30052810	High throughput	GUMC	Caution	Yes	No
1912	O15294	OGT	Homo sapiens (Human)	Q96C36	PYCR2	Pyrroline-5-carboxylate reductase 2	refseq:NP_001258610|refseq:NP_037460	anti tag coimmunoprecipitation	30052810	High throughput	GUMC	Caution	Yes	No
1913	O15294	OGT	Homo sapiens (Human)	Q92560	BAP1	Ubiquitin carboxyl-terminal hydrolase BAP1	refseq:NP_004647	anti tag coimmunoprecipitation	30052810	High throughput	GUMC	Caution	Yes	No
1914	O15294	OGT	Homo sapiens (Human)	K7ERI7	RPL22	60S ribosomal protein L22		anti tag coimmunoprecipitation	30052810	High throughput	GUMC	Caution	Yes	No
1915	O15294	OGT	Homo sapiens (Human)	J3KQ37	RGPD8	RANBP2-like and GRIP domain-containing protein 8		anti tag coimmunoprecipitation	30052810	High throughput	GUMC	Caution	Yes	No
1916	O15294	OGT	Homo sapiens (Human)	Q15269	PWP2	Periodic tryptophan protein 2 homolog	refseq:NP_005040|refseq:XP_006723973|refseq:XP_011507205	anti tag coimmunoprecipitation	30052810	High throughput	GUMC	Caution	Yes	No
1917	O15294	OGT	Homo sapiens (Human)	P53999	SUB1	Activated RNA polymerase II transcriptional coactivator p15	refseq:NP_006704|refseq:XP_011512246|refseq:XP_016864475|refseq:XP_016864476	anti tag coimmunoprecipitation	30052810	High throughput	GUMC	Caution	Yes	No
1918	O15294	OGT	Homo sapiens (Human)	P04843	RPN1	Dolichyl-diphosphooligosaccharide--protein glycosyltransferase subunit 1	refseq:NP_002941	anti tag coimmunoprecipitation	30052810	High throughput	GUMC	Caution	Yes	No
1919	O15294	OGT	Homo sapiens (Human)	Q13162	PRDX4	Peroxiredoxin-4	refseq:NP_006397	anti tag coimmunoprecipitation	30052810	High throughput	GUMC	Caution	Yes	No
1920	O15294	OGT	Homo sapiens (Human)	Q01831	XPC	DNA repair protein complementing XP-C cells	refseq:NP_004619	anti tag coimmunoprecipitation	30052810	High throughput	GUMC	Caution	Yes	No
1921	O15294	OGT	Homo sapiens (Human)	Q15046	KARS1	Lysine--tRNA ligase	refseq:NP_001123561|refseq:NP_005539	anti tag coimmunoprecipitation	30052810	High throughput	GUMC	Caution	Yes	No
1922	O15294	OGT	Homo sapiens (Human)	P62701	RPS4X	40S ribosomal protein S4, X isoform	refseq:NP_000998	anti tag coimmunoprecipitation	30052810	High throughput	GUMC	Caution	Yes	No
1923	O15294	OGT	Homo sapiens (Human)	P82914	MRPS15	28S ribosomal protein S15, mitochondrial	refseq:NP_112570	anti tag coimmunoprecipitation	30052810	High throughput	GUMC	Caution	Yes	No
1924	O15294	OGT	Homo sapiens (Human)	R4GMT0	ACTR1A	Alpha-centractin		anti tag coimmunoprecipitation	30052810	High throughput	GUMC	Caution	Yes	No
1925	O15294	OGT	Homo sapiens (Human)	Q8IX01	SUGP2	SURP and G-patch domain-containing protein 2	refseq:NP_001017392|refseq:NP_001308626|refseq:NP_055699|refseq:XP_016881626	anti tag coimmunoprecipitation	30052810	High throughput	GUMC	Caution	Yes	No
1926	O15294	OGT	Homo sapiens (Human)	Q9UQR0	SCML2	Sex comb on midleg-like protein 2	refseq:NP_006080|refseq:XP_016884708|refseq:XP_016884709	anti tag coimmunoprecipitation	30052810	High throughput	GUMC	Caution	Yes	No
1927	O15294	OGT	Homo sapiens (Human)	P55072	VCP	Transitional endoplasmic reticulum ATPase	refseq:NP_009057	anti tag coimmunoprecipitation	30052810	High throughput	GUMC	Caution	Yes	No
1928	O15294	OGT	Homo sapiens (Human)	O75400	PRPF40A	Pre-mRNA-processing factor 40 homolog A	refseq:NP_060362	anti tag coimmunoprecipitation	30052810	High throughput	GUMC	Caution	Yes	No
1929	O15294	OGT	Homo sapiens (Human)	P62258	YWHAE	14-3-3 protein epsilon	refseq:NP_006752	anti tag coimmunoprecipitation	30052810	High throughput	GUMC	Caution	Yes	No
1930	O15294	OGT	Homo sapiens (Human)	Q14974	KPNB1	Importin subunit beta-1	refseq:NP_001263382|refseq:NP_002256	anti tag coimmunoprecipitation	30052810	High throughput	GUMC	Caution	Yes	No
1931	O15294	OGT	Homo sapiens (Human)	P42166	TMPO	Lamina-associated polypeptide 2, isoform alpha	refseq:NP_003267	anti tag coimmunoprecipitation	30052810	High throughput	GUMC	Caution	Yes	No
1932	O15294	OGT	Homo sapiens (Human)	E9PDU5	WDR6	WD repeat-containing protein 6	refseq:NP_001307476	anti tag coimmunoprecipitation	30052810	High throughput	GUMC	Caution	Yes	No
1933	O15294	OGT	Homo sapiens (Human)	Q03164	KMT2A	Histone-lysine N-methyltransferase 2A	refseq:NP_001184033|refseq:NP_005924	anti tag coimmunoprecipitation	30052810	High throughput	GUMC	Caution	Yes	No
1934	O15294	OGT	Homo sapiens (Human)	Q86TJ2	TADA2B	Transcriptional adapter 2-beta	refseq:NP_689506|refseq:XP_011511897	anti tag coimmunoprecipitation	30052810	High throughput	GUMC	Caution	Yes	No
1935	O15294	OGT	Homo sapiens (Human)	Q8WWM7	ATXN2L	Ataxin-2-like protein	refseq:NP_009176|refseq:NP_059867|refseq:NP_663760|refseq:NP_680780|refseq:NP_680781|refseq:NP_680782|refseq:XP_005255123	anti tag coimmunoprecipitation	30052810	High throughput	GUMC	Caution	Yes	No
1936	O15294	OGT	Homo sapiens (Human)	Q15020	SART3	Squamous cell carcinoma antigen recognized by T-cells 3	refseq:NP_055521	anti tag coimmunoprecipitation	30052810	High throughput	GUMC	Caution; the accession number B7ZKM0 in the original pub is obsolete	Yes	No
1937	O15294	OGT	Homo sapiens (Human)	F5H5Y3				anti tag coimmunoprecipitation	30052810	High throughput	GUMC	Caution; this accession has been deleted in UniProt	Yes	No
1938	O15294	OGT	Homo sapiens (Human)	B1AJY5	PSMD10	26S proteasome non-ATPase regulatory subunit 10		anti tag coimmunoprecipitation	30052810	High throughput	GUMC	Caution	Yes	No
[truncated: 1,638 more rows]
